# Supplementary material for: Dimethyl 4-(3-hydroxy­phen­yl)-2,6-dimethyl-1,4-dihydro­pyridine-3,5-dicarboxyl­ate
Source: Acta Crystallogr Sect E Struct Rep Online. 2010 Mar 31;66(Pt 4):o985. doi: 10.1107/S1600536810011268 (PMC2983893; doi:10.1107/S1600536810011268)
Supplement: Supplementary file 2 [file e-66-0o985-Isup2.hkl]

#
# h,k,l, Fc-squared, Fo-squared, sigma(Fo-squared) and status flag
#
data_I
_shelx_title ' s4_1_0m in P2(1)/c'
_shelx_refln_list_code          4
_shelx_F_calc_maximum      157.26
_exptl_crystal_F_000       672.00
_reflns_d_resolution_high  0.8410
 
loop_
 _symmetry_equiv_pos_as_xyz
 'x, y, z'
 '-x, y+1/2, -z+1/2'
 '-x, -y, -z'
 'x, -y-1/2, z-1/2'
 
_cell_length_a    10.4863
_cell_length_b    10.4091
_cell_length_c    14.8702
_cell_angle_alpha  90.000
_cell_angle_beta   99.259
_cell_angle_gamma  90.000
 
_shelx_F_squared_multiplier     1.000
 
loop_
 _refln_index_h
 _refln_index_k
 _refln_index_l
 _refln_F_squared_calc
 _refln_F_squared_meas
 _refln_F_squared_sigma
 _refln_observed_status
   1   0   0     2563.65     2520.47     26.88 o
   2   0   0      432.29      364.67      5.99 o
   3   0   0      131.83      154.56      5.83 o
   4   0   0      462.27      465.17      8.76 o
   5   0   0        7.31       -5.09      3.62 o
   6   0   0     2017.71     1967.03     27.59 o
   7   0   0     1610.64     1588.69     29.05 o
   8   0   0        8.99       11.06      5.78 o
   9   0   0        0.02        6.79      8.01 o
  10   0   0        1.42       -2.59     10.61 o
  11   0   0       37.23       35.79     12.92 o
  12   0   0       11.08        2.75     11.61 o
   1   1   0     1277.73     1213.06      9.08 o
   2   1   0       75.46       71.99      2.27 o
   3   1   0      307.26      289.73      4.72 o
   4   1   0        0.08       -2.80      1.88 o
   5   1   0      177.75      205.60      4.92 o
   6   1   0       61.74       64.76      4.07 o
   7   1   0       54.16       53.93      4.30 o
   8   1   0       64.82       54.13      5.52 o
   9   1   0        4.73        2.32      5.11 o
  10   1   0      139.61      149.94     11.30 o
  11   1   0      116.36      125.31     12.25 o
  12   1   0        3.80        4.57      9.68 o
   0   2   0    10311.89    10389.38    104.99 o
   1   2   0     4294.43     4283.37     30.97 o
   2   2   0    19900.53    20443.68    136.46 o
   3   2   0     2323.32     2327.86     18.99 o
   4   2   0     3655.52     3646.68     28.96 o
   5   2   0      149.45      152.99      4.39 o
   6   2   0       29.51       30.32      3.39 o
   7   2   0      214.13      232.11      7.27 o
   8   2   0      255.61      230.80      8.44 o
   9   2   0      106.97       96.72      8.15 o
  10   2   0       58.51       55.90      8.09 o
  11   2   0        4.01       -4.58      7.32 o
  12   2   0       23.74       37.54     10.92 o
   1   3   0     1362.37     1304.98     11.73 o
   2   3   0      845.67      846.59      8.61 o
   3   3   0      272.61      283.49      5.02 o
   4   3   0     4847.52     5088.70     43.57 o
   5   3   0       18.36       25.05      2.65 o
   6   3   0      259.46      255.64      6.96 o
   7   3   0       38.08       36.86      3.94 o
   8   3   0       56.47       43.55      6.27 o
   9   3   0       35.00       33.37      6.31 o
  10   3   0       27.76       29.97      7.08 o
  11   3   0       52.58       51.92      9.21 o
   0   4   0      334.72      319.32      7.56 o
   1   4   0      169.11      173.80      4.05 o
   2   4   0     4668.93     4737.02     38.40 o
   3   4   0     3436.76     3596.68     29.88 o
   4   4   0     4249.06     4009.26     35.60 o
   5   4   0     1126.37     1156.48     14.16 o
   6   4   0        0.16        2.38      3.94 o
   7   4   0        0.55        5.40      3.62 o
   8   4   0       61.04       55.60      6.48 o
   9   4   0        0.56       -1.97      5.11 o
  10   4   0        3.59       -4.90      6.21 o
  11   4   0       23.21       16.64      8.41 o
   1   5   0        0.06       -0.40      2.22 o
   2   5   0      881.44      959.72     11.41 o
   3   5   0      221.68      265.75      6.39 o
   4   5   0      684.45      663.06      9.93 o
   5   5   0        6.91        3.20      3.08 o
   6   5   0       96.86       96.71      5.41 o
   7   5   0      219.03      225.38      7.92 o
   8   5   0       97.04       93.15      7.08 o
   9   5   0        6.62        1.63      5.63 o
  10   5   0        5.33        3.10      6.37 o
  11   5   0        0.14        2.65      8.57 o
   0   6   0     3867.72     4002.63     53.94 o
   1   6   0        0.08        2.22      2.41 o
   2   6   0      221.07      180.42      4.94 o
   3   6   0      609.47      633.38      9.30 o
   4   6   0      709.23      665.87      9.76 o
   5   6   0      364.15      382.15      8.21 o
   6   6   0      443.68      460.89     10.09 o
   7   6   0        5.36        2.22      5.71 o
   8   6   0        7.47        2.94      5.04 o
   9   6   0        3.21        3.89      5.75 o
  10   6   0       27.84       17.71     10.25 o
   1   7   0       40.84       36.34      3.99 o
   2   7   0        8.44       16.23      3.69 o
   3   7   0       11.12       -1.16      3.35 o
   4   7   0      164.68      170.92      6.58 o
   5   7   0       49.77       53.42      5.66 o
   6   7   0      233.08      219.24     10.82 o
   7   7   0       57.52       59.23      8.87 o
   8   7   0       41.51       33.72     10.58 o
   9   7   0       33.09       28.73     12.19 o
  10   7   0        8.18       18.05     12.50 o
   0   8   0        0.08        8.86      5.73 o
   1   8   0      244.36      247.35      7.84 o
   2   8   0      318.87      338.34      8.96 o
   3   8   0        7.20        6.36      4.09 o
   4   8   0      340.88      327.21     10.31 o
   5   8   0       16.05       10.82      5.55 o
   6   8   0       15.10       12.73      6.24 o
   7   8   0      154.06      143.13     12.75 o
   8   8   0      215.47      149.41     22.02 o
   9   8   0        6.06       -2.46     10.65 o
   1   9   0        0.03        3.73      5.63 o
   2   9   0       41.57       30.66      7.55 o
   3   9   0      147.26      172.67      8.74 o
   4   9   0        2.29        6.81      5.93 o
   5   9   0       12.40       12.01      6.58 o
   6   9   0       15.29       25.87      7.41 o
   7   9   0        0.62       -8.04      9.59 o
   8   9   0       15.61       20.69     13.40 o
   0  10   0       94.93      104.50     21.88 o
   1  10   0       65.92       46.93      9.63 o
   2  10   0       14.95       23.75      8.04 o
   3  10   0        0.02       -2.81      6.58 o
   4  10   0       57.36       48.49     13.50 o
   5  10   0        2.28       -9.48      6.32 o
   6  10   0       12.60       27.95      8.59 o
   7  10   0       54.86       56.18     11.78 o
   1  11   0        2.21        4.35      8.01 o
   2  11   0        0.91        9.62      7.97 o
   3  11   0       81.28      103.87     18.78 o
   4  11   0       20.63       -1.16     11.60 o
   5  11   0        2.46       -6.62     11.51 o
   0  12   0        9.85       14.39     17.03 o
   1  12   0        0.01      -12.88     10.59 o
   2  12   0        0.26       -0.42     10.65 o
   3  12   0        0.06      -13.71     11.39 o
 -12   1   1        8.36       13.64      8.69 o
 -11   1   1        0.00       -4.86      6.50 o
 -10   1   1        1.09       -4.58      5.40 o
  -9   1   1       36.24       21.95      5.76 o
  -8   1   1      196.70      188.15      7.16 o
  -7   1   1        6.19        3.56      2.88 o
  -6   1   1      565.60      544.32      8.45 o
  -5   1   1      206.89      233.98      4.99 o
  -4   1   1     1150.90     1141.86     10.79 o
  -3   1   1      194.71      188.45      3.87 o
  -2   1   1     2199.67     2108.44     16.20 o
  -1   1   1      121.85       95.97      1.68 o
   0   1   1     3857.15     3769.11     37.80 o
   1   1   1       52.22       32.30      1.35 o
   2   1   1     3548.75     3497.08     24.88 o
   3   1   1     1993.01     1893.25     15.21 o
   4   1   1      171.23      146.21      3.68 o
   5   1   1        5.81       12.34      2.44 o
   6   1   1      880.38      928.62     12.26 o
   7   1   1       12.83       11.07      3.12 o
   8   1   1      259.55      257.79      8.29 o
   9   1   1       10.83       -1.63      4.50 o
  10   1   1       69.46       66.90      8.36 o
  11   1   1        2.71        0.45      7.17 o
  12   1   1        4.27       -2.03      9.12 o
 -12   2   1       29.81        8.04      9.55 o
 -11   2   1        1.15        5.71      6.90 o
 -10   2   1       16.40       20.83      6.77 o
  -9   2   1        2.87        1.72      5.25 o
  -8   2   1       32.79       35.54      5.07 o
  -7   2   1        8.55       14.19      3.32 o
  -6   2   1       60.79       64.58      3.87 o
  -5   2   1      383.56      418.21      7.71 o
  -4   2   1      663.85      695.92      9.38 o
  -3   2   1       13.02       10.10      2.06 o
  -2   2   1    19745.48    20408.96    139.15 o
  -1   2   1       91.13       84.40      2.17 o
   0   2   1     5453.37     5213.25     44.24 o
   1   2   1      970.09      917.23      8.36 o
   2   2   1    20961.21    21956.34    153.15 o
   3   2   1     3735.27     3695.13     28.50 o
   4   2   1     1711.09     1740.56     16.21 o
   5   2   1      506.42      594.03      8.01 o
   6   2   1      153.44      150.58      5.45 o
   7   2   1       48.00       45.52      4.07 o
   8   2   1      119.32      130.43      6.62 o
   9   2   1      204.43      217.32     10.63 o
  10   2   1        7.08       17.92      6.68 o
  11   2   1       16.38       19.21      8.36 o
  12   2   1       38.78       37.63     10.97 o
 -12   3   1       43.10       39.25     11.78 o
 -11   3   1       32.21       27.72     13.35 o
 -10   3   1       53.96       53.28      8.44 o
  -9   3   1        1.41       -1.31      5.19 o
  -8   3   1       15.51       13.13      4.50 o
  -7   3   1       23.93       23.35      3.77 o
  -6   3   1      162.54      155.56      5.38 o
  -5   3   1        1.68        1.36      2.62 o
  -4   3   1       79.91       60.60      3.13 o
  -3   3   1      211.37      201.24      3.85 o
  -2   3   1     2021.86     2067.19     16.49 o
  -1   3   1       17.38       13.21      1.90 o
   0   3   1       67.15       67.80      2.96 o
   1   3   1      809.29      834.27      9.55 o
   2   3   1     1343.74     1296.40     14.28 o
   3   3   1      171.92      152.21      3.67 o
   4   3   1        6.40        6.20      2.20 o
   5   3   1     1638.55     1736.76     16.87 o
   6   3   1      131.33      143.31      4.71 o
   7   3   1       12.74       12.85      3.39 o
   8   3   1       54.60       65.10      8.13 o
   9   3   1       34.38       28.33      5.90 o
  10   3   1      169.01      153.96     11.71 o
  11   3   1        8.63        3.30      7.23 o
 -11   4   1        6.11        0.64      8.47 o
 -10   4   1        2.85        7.50      7.23 o
  -9   4   1      115.44      116.37     10.38 o
  -8   4   1        1.09        2.87      4.72 o
  -7   4   1        4.96        8.03      3.65 o
  -6   4   1      334.43      334.06      8.25 o
  -5   4   1       72.69       75.94      4.56 o
  -4   4   1     2960.76     2943.26     28.16 o
  -3   4   1      296.62      283.35      5.50 o
  -2   4   1      138.12      104.95      3.26 o
  -1   4   1     1481.81     1399.59     13.78 o
   0   4   1     2253.25     2180.17     20.43 o
   1   4   1      589.40      547.00      7.82 o
   2   4   1     1449.26     1483.23     15.96 o
   3   4   1      113.40       90.43      3.49 o
   4   4   1     2166.53     2049.53     20.84 o
   5   4   1        0.53       -0.13      2.56 o
   6   4   1      210.67      211.88      5.83 o
   7   4   1       11.34        8.83      3.38 o
   8   4   1       44.58       30.62      5.61 o
   9   4   1      162.60      147.23      9.02 o
  10   4   1       38.60       40.88      7.65 o
  11   4   1       10.20        7.39      7.66 o
 -11   5   1        1.74        5.75      8.80 o
 -10   5   1        0.24        8.50      7.15 o
  -9   5   1       48.35       39.63      7.55 o
  -8   5   1        3.47       -3.50      4.68 o
  -7   5   1        0.74        7.64      4.21 o
  -6   5   1      380.53      352.40      8.78 o
  -5   5   1       43.70       44.79      4.39 o
  -4   5   1      108.71      117.75      4.83 o
  -3   5   1        1.95        1.36      2.17 o
  -2   5   1      123.95      118.62      4.21 o
  -1   5   1       14.90       18.72      2.92 o
   0   5   1       24.78       23.48      2.93 o
   1   5   1        2.28       -0.12      2.42 o
   2   5   1     1349.90     1370.94     15.69 o
   3   5   1       41.61       51.51      3.61 o
   4   5   1       32.52       31.45      3.46 o
   5   5   1      124.22      122.60      5.65 o
   6   5   1      460.03      477.03      8.93 o
   7   5   1       32.85       36.77      4.75 o
   8   5   1        9.10       15.38      5.03 o
   9   5   1      128.63       90.49      8.07 o
  10   5   1        0.12        0.08      5.67 o
  11   5   1        5.68       -2.47      7.07 o
 -10   6   1        0.76        3.23      9.38 o
  -9   6   1       26.80       27.83      9.25 o
  -8   6   1      115.75      101.57      8.66 o
  -7   6   1      115.27      114.56      7.06 o
  -6   6   1       96.32       96.34      5.69 o
  -5   6   1      440.16      373.65      8.20 o
  -4   6   1       51.19       59.60      3.93 o
  -3   6   1       52.96       61.74      3.74 o
  -2   6   1        7.86        8.12      2.99 o
  -1   6   1        0.08        1.32      2.84 o
   0   6   1        0.79        1.91      2.75 o
   1   6   1       71.27       90.65      4.71 o
   2   6   1        0.69        3.41      3.12 o
   3   6   1        0.43       -1.59      2.97 o
   4   6   1      166.02      164.27      6.08 o
   5   6   1      265.97      276.24      8.45 o
   6   6   1      491.87      488.30     12.78 o
   7   6   1      241.20      206.55     19.67 o
   8   6   1       58.81       53.78     11.08 o
   9   6   1       28.28       21.73      8.51 o
  10   6   1        0.07       -5.46      8.36 o
 -10   7   1       22.29       22.13      7.84 o
  -9   7   1        8.51       12.08      7.29 o
  -8   7   1       21.25       10.51      6.44 o
  -7   7   1        0.01       -5.20      4.52 o
  -6   7   1        2.17       12.52      5.33 o
  -5   7   1      130.28      137.33      5.85 o
  -4   7   1      261.00      251.90      6.48 o
  -3   7   1       18.45       11.53      3.12 o
  -2   7   1      350.66      392.58      8.50 o
  -1   7   1       81.52       83.70      4.94 o
   0   7   1     1351.62     1355.94     17.85 o
   1   7   1       18.53       10.98      3.61 o
   2   7   1       96.81       94.29      5.24 o
   3   7   1      632.84      620.89     11.66 o
   4   7   1      246.71      235.70      6.90 o
   5   7   1       73.78       75.30      5.77 o
   6   7   1        2.70        3.57      5.39 o
   7   7   1       18.33        9.22      7.06 o
   8   7   1       38.61       39.84      8.46 o
   9   7   1        9.69       -6.53      8.23 o
  10   7   1        2.81        4.64     19.51 o
  -9   8   1        0.83       -5.33     11.46 o
  -8   8   1        8.15       -0.20      9.49 o
  -7   8   1       39.88       47.30      8.48 o
  -6   8   1        0.01       -5.43      4.99 o
  -5   8   1      235.34      221.02     11.76 o
  -4   8   1        7.25        8.29      3.54 o
  -3   8   1      331.41      352.24     11.51 o
  -2   8   1      212.88      219.17      7.48 o
  -1   8   1        2.72        6.22      3.98 o
   0   8   1       30.68       26.59      4.52 o
   1   8   1       26.30       36.54      4.91 o
   2   8   1       34.34       29.71      4.91 o
   3   8   1       21.36       15.19      4.60 o
   4   8   1      216.11      206.61      8.19 o
   5   8   1      267.01      265.99     10.88 o
   6   8   1      116.47      113.85     10.27 o
   7   8   1       15.24        8.54      7.27 o
   8   8   1      127.11      123.40     15.87 o
   9   8   1        8.38       -1.03     10.47 o
  -8   9   1       28.14       46.73     11.83 o
  -7   9   1        4.65        0.53      8.12 o
  -6   9   1       35.52       48.02      7.82 o
  -5   9   1       24.84       16.85      9.60 o
  -4   9   1        5.28        9.59      6.67 o
  -3   9   1        1.15        4.31      6.40 o
  -2   9   1        2.17       -2.46      5.48 o
  -1   9   1       52.60       59.45      6.26 o
   0   9   1        3.72        2.40      5.00 o
   1   9   1        8.43        2.33      4.74 o
   2   9   1        2.81        8.64      6.13 o
   3   9   1       86.31       94.85      7.38 o
   4   9   1       88.95      101.13      8.32 o
   5   9   1        7.16        1.22      5.87 o
   6   9   1      127.11      128.96     11.60 o
   7   9   1       45.13       53.54     13.78 o
   8   9   1        9.70       13.05     18.07 o
  -7  10   1        0.78       -8.37     14.87 o
  -6  10   1        0.90       -0.76     13.20 o
  -5  10   1        2.51       -4.37     12.08 o
  -4  10   1       16.21       -0.98     11.06 o
  -3  10   1        8.71        0.19      6.95 o
  -2  10   1        6.52       -2.66      7.11 o
  -1  10   1       27.36       25.46      8.86 o
   0  10   1        6.42       17.58      7.43 o
   1  10   1       13.55        1.18      8.80 o
   2  10   1       66.46       60.96      7.48 o
   3  10   1      238.46      243.17     11.77 o
   4  10   1       90.43       83.20     14.74 o
   5  10   1       21.12       13.25      6.89 o
   6  10   1       10.37       19.09      9.41 o
   7  10   1        4.94       17.95     11.19 o
  -5  11   1        3.12        7.23     15.18 o
  -4  11   1       27.16        1.91     19.16 o
  -3  11   1        0.21        4.69     10.03 o
  -2  11   1        0.11       -4.76      7.40 o
  -1  11   1        3.73        1.02      8.33 o
   0  11   1        1.93        5.97      8.44 o
   1  11   1        0.18        7.28      8.54 o
   2  11   1       10.81       -3.69      7.73 o
   3  11   1        4.53       -2.32      7.54 o
   4  11   1        1.42        0.62     10.37 o
   5  11   1        0.08       -2.79      7.32 o
  -3  12   1       18.99       17.90     14.37 o
  -2  12   1        7.04       11.43     13.22 o
  -1  12   1        0.00      -15.12     10.08 o
   0  12   1        7.11        8.74     14.88 o
   1  12   1       47.61       52.60     12.46 o
   2  12   1       48.97       35.25     11.04 o
 -12   0   2        5.25       -3.03     11.26 o
 -11   0   2        8.33       17.85      9.60 o
 -10   0   2        4.03        8.94      8.22 o
  -9   0   2       85.65      103.42     11.69 o
  -8   0   2        5.73        9.96      5.46 o
  -7   0   2        0.09        4.19      4.16 o
  -6   0   2     1565.88     1455.97     22.21 o
  -5   0   2        9.86       20.60      3.70 o
  -4   0   2        3.67        4.97      3.00 o
  -3   0   2      287.87      268.13      6.81 o
  -2   0   2    24729.50    26533.21    243.83 o
  -1   0   2     6790.02     6672.22     62.30 o
   0   0   2     6768.15     6675.92     96.73 o
   1   0   2      393.67      353.58      4.72 o
   2   0   2     2674.79     2507.52     25.34 o
   3   0   2     3199.41     2923.34     31.74 o
   4   0   2     1193.92     1289.47     17.14 o
   5   0   2      266.96      271.53      7.25 o
   6   0   2      964.08     1026.28     18.24 o
   7   0   2      862.05      855.49     18.37 o
   8   0   2        0.17       -0.09      5.55 o
   9   0   2       84.08       97.55     10.66 o
  10   0   2       92.49      106.07     14.74 o
  11   0   2       39.20       44.03     16.16 o
  12   0   2       15.87        7.21     15.22 o
 -12   1   2        2.17       -6.50      6.96 o
 -11   1   2       24.36       12.28      6.92 o
 -10   1   2        1.73        8.35      5.75 o
  -9   1   2        6.65        4.48      5.03 o
  -8   1   2       16.53       12.26      3.96 o
  -7   1   2      312.79      312.67      7.16 o
  -6   1   2      116.89      127.17      4.55 o
  -5   1   2      286.74      268.94      6.51 o
  -4   1   2       35.50       42.08      2.90 o
  -3   1   2     4560.01     4425.08     33.29 o
  -2   1   2     7459.21     7423.54     54.16 o
  -1   1   2      422.41      446.63      5.25 o
   0   1   2     4520.34     4361.24     40.39 o
   1   1   2      432.03      364.88      5.34 o
   2   1   2     1216.90     1212.72     10.69 o
   3   1   2        1.61       -2.30      1.78 o
   4   1   2      217.44      235.23      4.54 o
   5   1   2      523.33      518.36      7.80 o
   6   1   2      568.62      555.76      8.76 o
   7   1   2      352.64      398.89      8.16 o
   8   1   2      378.65      381.18      9.58 o
   9   1   2       23.97       17.58      5.12 o
  10   1   2      165.81      169.38     12.24 o
  11   1   2       25.08       14.84      8.70 o
 -12   2   2       22.37       30.91      9.69 o
 -11   2   2       47.59       37.78      8.19 o
 -10   2   2       19.86        6.35      6.32 o
  -9   2   2        0.62       -3.02      4.87 o
  -8   2   2        7.32       14.91      4.26 o
  -7   2   2        3.92        0.74      2.95 o
  -6   2   2      265.51      268.59      8.31 o
  -5   2   2       15.79       20.59      2.67 o
  -4   2   2      802.37      717.04      8.33 o
  -3   2   2     2950.53     2900.18     22.51 o
  -2   2   2      922.26      978.96      8.66 o
  -1   2   2     6119.64     5933.41     49.35 o
   0   2   2      586.41      635.62      8.09 o
   1   2   2      541.50      566.04      7.22 o
   2   2   2        3.09        3.65      1.85 o
   3   2   2      574.87      651.06      7.54 o
   4   2   2      397.95      412.49      6.15 o
   5   2   2      759.13      707.03      9.49 o
   6   2   2       19.45       13.38      2.70 o
   7   2   2       36.00       31.10      3.97 o
   8   2   2       73.90       89.80      5.76 o
   9   2   2       49.53       50.31      7.52 o
  10   2   2        0.99       -7.78      6.10 o
  11   2   2        1.03       -3.62      7.23 o
 -12   3   2        3.85        4.98      9.67 o
 -11   3   2       31.70       32.83      8.54 o
 -10   3   2       19.73       16.48      7.66 o
  -9   3   2       96.15       89.87      8.27 o
  -8   3   2        0.00        0.17      4.07 o
  -7   3   2      189.61      205.56      6.86 o
  -6   3   2      186.77      185.61      5.64 o
  -5   3   2       22.41       22.72      2.98 o
  -4   3   2      161.21      193.33      5.78 o
  -3   3   2     1107.62     1164.44     11.53 o
  -2   3   2      207.64      215.04      4.17 o
  -1   3   2      757.22      799.14      8.79 o
   0   3   2       96.69      109.30      3.41 o
   1   3   2     1384.50     1355.92     14.80 o
   2   3   2     1753.33     1628.27     15.84 o
   3   3   2     1043.98     1029.27     11.32 o
   4   3   2     3220.62     3377.72     31.52 o
   5   3   2      131.64      137.16      4.20 o
   6   3   2       22.27       18.60      2.83 o
   7   3   2      447.41      456.83      8.56 o
   8   3   2       30.13       29.86      5.24 o
   9   3   2       49.41       55.80      8.00 o
  10   3   2       21.42       20.57      6.43 o
  11   3   2        9.56        7.53      7.06 o
 -11   4   2        2.63        4.38      7.83 o
 -10   4   2       12.36       22.66      7.22 o
  -9   4   2        2.73       -1.07      5.83 o
  -8   4   2        0.73       -3.39      4.24 o
  -7   4   2       85.53       89.68      5.04 o
  -6   4   2      234.97      260.34      6.86 o
  -5   4   2       12.12       19.28      3.05 o
  -4   4   2       17.36       15.81      2.57 o
  -3   4   2       56.51       57.72      2.98 o
  -2   4   2       19.51       18.32      2.35 o
  -1   4   2      230.90      247.58      5.39 o
   0   4   2     1092.50     1107.15     12.41 o
   1   4   2        0.97        2.84      1.76 o
   2   4   2      123.48      150.56      4.58 o
   3   4   2      837.12     1005.33     11.09 o
   4   4   2      552.43      581.01      9.49 o
   5   4   2      349.56      376.07      7.72 o
   6   4   2       36.92       36.67      3.94 o
   7   4   2       12.29       14.42      3.88 o
   8   4   2       10.84        2.04      5.52 o
   9   4   2       40.29       29.85      5.70 o
  10   4   2        1.33        1.37      5.31 o
  11   4   2       39.49       29.44      8.60 o
 -11   5   2        2.43        1.18      9.90 o
 -10   5   2       48.47       40.73      8.91 o
  -9   5   2        3.24        1.33      6.11 o
  -8   5   2      215.91      210.55     10.07 o
  -7   5   2       90.77       95.80      6.04 o
  -6   5   2      285.59      272.39      7.87 o
  -5   5   2      154.08      140.25      5.79 o
  -4   5   2       84.53      106.87      4.67 o
  -3   5   2       49.02       77.09      3.62 o
  -2   5   2        0.19        1.86      2.40 o
  -1   5   2      898.66      850.08     10.39 o
   0   5   2      188.48      196.63      5.36 o
   1   5   2        5.04        7.28      2.63 o
   2   5   2     1329.45     1334.77     15.62 o
   3   5   2     1034.16     1080.71     13.75 o
   4   5   2       71.04       59.51      4.64 o
   5   5   2      460.30      528.38     10.15 o
   6   5   2       31.18       36.12      4.73 o
   7   5   2       17.28        9.47      5.61 o
   8   5   2        4.22       -0.53      5.65 o
   9   5   2       13.31       16.63      7.52 o
  10   5   2        1.73        7.41      8.23 o
 -10   6   2        0.16        0.91      9.19 o
  -9   6   2       11.14        2.27      7.52 o
  -8   6   2        0.14        4.66      5.01 o
  -7   6   2      189.60      194.38     10.54 o
  -6   6   2       27.45       22.92      4.31 o
  -5   6   2      488.91      507.77     11.67 o
  -4   6   2        2.74       -2.85      3.39 o
  -3   6   2      367.86      348.39      7.98 o
  -2   6   2     1268.89     1237.26     15.72 o
  -1   6   2      142.64      155.67      6.77 o
   0   6   2       16.23       15.00      3.43 o
   1   6   2      206.41      241.86      7.02 o
   2   6   2       29.23       25.76      4.72 o
   3   6   2      589.74      604.12     10.83 o
   4   6   2       48.57       54.35      3.74 o
   5   6   2       17.68       11.50      4.10 o
   6   6   2       95.40       98.10      7.48 o
   7   6   2       12.55       16.54      5.78 o
   8   6   2        1.36       -8.03      5.52 o
   9   6   2        0.10       -4.94      7.21 o
  10   6   2       28.06       34.17     10.89 o
 -10   7   2        2.44      -10.37      8.61 o
  -9   7   2        2.98        1.38      8.90 o
  -8   7   2       71.94       63.37      7.78 o
  -7   7   2        6.81        1.78      5.59 o
  -6   7   2       85.41       77.58      6.09 o
  -5   7   2        3.08        2.57      3.51 o
  -4   7   2      123.42      106.38      5.87 o
  -3   7   2      135.34      133.91      5.61 o
  -2   7   2        5.87        7.72      3.33 o
  -1   7   2        0.27       -1.68      3.01 o
   0   7   2      256.63      253.39      7.82 o
   1   7   2      343.81      337.64      9.76 o
   2   7   2        3.54        5.46      3.75 o
   3   7   2       48.46       57.15      4.78 o
   4   7   2       18.07       20.30      3.92 o
   5   7   2       11.21       13.29      4.86 o
   6   7   2       44.13       46.86      7.64 o
   7   7   2        5.47       -7.88      5.65 o
   8   7   2        9.77        0.90      6.89 o
   9   7   2        3.68       -1.59      8.47 o
  -9   8   2        3.28       -1.25      7.10 o
  -8   8   2       15.49       13.22      6.07 o
  -7   8   2       36.87       49.68      7.53 o
  -6   8   2       17.61        8.26      5.61 o
  -5   8   2       67.32       85.63      8.85 o
  -4   8   2       19.44       23.16      4.96 o
  -3   8   2        9.44        5.96      4.27 o
  -2   8   2       16.60        9.73      4.21 o
  -1   8   2       81.51       68.90      6.20 o
   0   8   2       29.24       26.48      4.80 o
   1   8   2      204.26      200.20      8.01 o
   2   8   2       61.56       61.81      5.88 o
   3   8   2       66.72       65.14      5.50 o
   4   8   2        4.71        9.85      3.98 o
   5   8   2      142.24      138.29      9.45 o
   6   8   2        0.12       -7.96      5.54 o
   7   8   2       10.82       23.37      7.31 o
   8   8   2       18.15       20.58      9.08 o
   9   8   2        0.09       14.82     10.96 o
  -8   9   2        2.22        2.94     13.71 o
  -7   9   2       12.81        8.10      8.76 o
  -6   9   2        0.76       -2.96      6.84 o
  -5   9   2       23.99       32.16      7.46 o
  -4   9   2        0.01       -2.14      4.94 o
  -3   9   2       12.51        4.46      4.68 o
  -2   9   2       15.94       16.93      5.03 o
  -1   9   2      149.92      166.86      8.00 o
   0   9   2       19.71       13.28      4.71 o
   1   9   2      211.15      214.63      9.87 o
   2   9   2      294.61      293.02      9.31 o
   3   9   2       41.05       36.24      5.04 o
   4   9   2       48.68       49.47      6.26 o
   5   9   2       49.17       46.35     11.93 o
   6   9   2       17.30       17.27      6.81 o
   7   9   2       90.54       96.14     13.00 o
   8   9   2        8.81       16.88     11.23 o
  -7  10   2        6.12        1.66     35.94 o
  -6  10   2        2.06        8.30     13.84 o
  -5  10   2        3.79       -2.86     11.28 o
  -4  10   2       58.48       58.31     11.72 o
  -3  10   2       16.72       12.14      5.87 o
  -2  10   2       21.48       21.92      6.75 o
  -1  10   2      102.26       93.89      8.42 o
   0  10   2       73.34       74.41      6.58 o
   1  10   2       86.40       89.30      8.41 o
   2  10   2       51.40       46.20      5.61 o
   3  10   2        1.58       -1.44      7.07 o
   4  10   2       17.43       19.03     14.44 o
   5  10   2        1.54      -11.35      7.57 o
   6  10   2       22.94       -5.98      8.56 o
  -5  11   2        2.20       25.17     19.40 o
  -4  11   2        0.28       -1.60     14.00 o
  -3  11   2        0.02        2.58      9.77 o
  -2  11   2        0.00      -11.17      7.56 o
  -1  11   2       14.33       29.49     10.84 o
   0  11   2       15.18       17.87      9.12 o
   1  11   2      135.69      138.02     13.07 o
   2  11   2       25.27       15.99      6.74 o
   3  11   2       14.61        9.55      7.17 o
   4  11   2       38.59       43.19      8.91 o
   5  11   2       20.14       22.60      9.75 o
  -2  12   2        5.52        7.10      9.85 o
  -1  12   2       17.75        6.58      9.69 o
   0  12   2       30.05       24.13     10.58 o
   1  12   2       16.39       -5.49     13.50 o
   2  12   2       17.38       17.28     10.49 o
 -12   1   3       13.40       15.96      7.64 o
 -11   1   3       39.55       30.84      7.43 o
 -10   1   3       17.50        3.18      5.93 o
  -9   1   3        3.43        8.25      5.47 o
  -8   1   3        0.01       -5.05      3.37 o
  -7   1   3       25.81       26.52      3.59 o
  -6   1   3      300.73      319.98      8.12 o
  -5   1   3      109.13      116.27      3.95 o
  -4   1   3        0.58       -1.88      2.13 o
  -3   1   3     1127.27     1142.66     11.25 o
  -2   1   3      532.27      558.69      6.47 o
  -1   1   3     1254.98     1101.05     11.44 o
   0   1   3     3508.73     3274.91     31.25 o
   1   1   3      601.21      571.13      6.82 o
   2   1   3      489.28      437.89      5.48 o
   3   1   3      119.19      109.06      3.33 o
   4   1   3        0.70       -0.87      1.93 o
   5   1   3        0.71        1.78      2.13 o
   6   1   3      226.42      225.63      5.81 o
   7   1   3       56.80       45.40      4.32 o
   8   1   3       18.36       23.64      4.56 o
   9   1   3        8.64        8.13      5.41 o
  10   1   3        0.12       -5.21      7.20 o
  11   1   3       10.74       11.66     10.65 o
 -12   2   3       30.91       33.88      9.60 o
 -11   2   3        0.38        6.96      6.97 o
 -10   2   3        4.63        6.12      5.83 o
  -9   2   3       74.58       64.73      7.39 o
  -8   2   3        3.43        1.29      3.97 o
  -7   2   3       54.63       62.23      4.46 o
  -6   2   3        3.19        0.94      2.65 o
  -5   2   3       50.08       59.82      3.54 o
  -4   2   3      270.07      274.97      5.25 o
  -3   2   3     1165.29     1086.99     10.74 o
  -2   2   3     1308.04     1234.25     11.92 o
  -1   2   3      762.89      731.04      9.19 o
   0   2   3      718.10      702.43     10.56 o
   1   2   3     3203.56     2893.68     30.30 o
   2   2   3      550.31      584.16      8.18 o
   3   2   3      454.48      516.81      7.16 o
   4   2   3      216.95      249.02      5.70 o
   5   2   3      321.17      329.37      7.45 o
   6   2   3        0.85        2.83      2.93 o
   7   2   3       39.26       44.62      4.25 o
   8   2   3        2.85        4.56      4.48 o
   9   2   3      128.57      144.31     10.64 o
  10   2   3       52.81       57.68      7.90 o
  11   2   3       50.01       49.83      8.71 o
 -12   3   3        6.98        5.79      8.49 o
 -11   3   3       18.15       22.97      8.06 o
 -10   3   3        8.19       15.37      6.85 o
  -9   3   3      317.84      303.22     12.02 o
  -8   3   3        0.29        3.78      4.58 o
  -7   3   3        4.01        1.85      3.15 o
  -6   3   3        3.19        2.69      2.96 o
  -5   3   3        3.53        2.68      2.43 o
  -4   3   3     1439.49     1415.96     13.70 o
  -3   3   3      137.75      129.70      3.91 o
  -2   3   3      762.83      660.88      8.39 o
  -1   3   3      532.52      477.24      6.71 o
   0   3   3       16.46       13.44      2.26 o
   1   3   3       71.32       64.76      3.24 o
   2   3   3       33.80       44.19      2.75 o
   3   3   3     2376.98     2395.44     23.33 o
   4   3   3      700.72      779.78     10.42 o
   5   3   3       89.81      123.65      5.21 o
   6   3   3       12.75       13.59      3.57 o
   7   3   3        7.84        3.43      3.51 o
   8   3   3       67.72       73.23      7.20 o
   9   3   3       48.17       46.20      6.90 o
  10   3   3       23.62       15.68      6.13 o
  11   3   3        0.01       -7.84      6.56 o
 -11   4   3        0.64       -0.30      7.51 o
 -10   4   3       20.65        9.00      6.92 o
  -9   4   3       11.85       12.66      6.07 o
  -8   4   3        3.65       -3.55      4.21 o
  -7   4   3      205.40      227.10      7.16 o
  -6   4   3       20.11       16.62      3.30 o
  -5   4   3      186.02      197.61      6.24 o
  -4   4   3       13.78       12.62      2.44 o
  -3   4   3       38.55       22.43      3.18 o
  -2   4   3      677.04      655.74      9.05 o
  -1   4   3       49.57       40.13      3.02 o
   0   4   3      174.57      183.58      4.50 o
   1   4   3      336.32      394.43      7.74 o
   2   4   3       12.62        5.25      2.50 o
   3   4   3      828.45      747.39     10.46 o
   4   4   3        6.40        3.94      2.65 o
   5   4   3       31.94       34.67      4.16 o
   6   4   3       14.50       18.39      3.91 o
   7   4   3      166.10      160.22      8.61 o
   8   4   3       69.62       68.31      8.78 o
   9   4   3        3.51        0.68      6.64 o
  10   4   3        6.95        3.46      8.82 o
  11   4   3        0.40       -5.42      9.11 o
 -11   5   3       36.50       35.99     11.83 o
 -10   5   3        0.00      -10.46      6.97 o
  -9   5   3       10.03        9.76      6.65 o
  -8   5   3      165.82      157.39      9.00 o
  -7   5   3      269.85      277.41      9.30 o
  -6   5   3       36.93       32.94      4.34 o
  -5   5   3       70.45       70.05      4.30 o
  -4   5   3       42.51       34.85      3.83 o
  -3   5   3       51.24       66.70      3.88 o
  -2   5   3        7.00       13.15      2.86 o
  -1   5   3        7.92       13.98      2.88 o
   0   5   3      715.38      731.63     11.48 o
   1   5   3       15.19       15.70      2.99 o
   2   5   3       58.39       49.51      4.38 o
   3   5   3        0.01       -2.57      2.89 o
   4   5   3      122.27      144.45      5.93 o
   5   5   3        1.39       -0.07      3.50 o
   6   5   3      265.98      256.59     10.01 o
   7   5   3       76.54       79.32      7.19 o
   8   5   3       42.87       48.01      9.59 o
   9   5   3       98.45       90.95     10.14 o
  10   5   3        4.97       10.98      8.34 o
 -10   6   3       29.58       22.64     13.96 o
  -9   6   3       16.67       15.74      7.61 o
  -8   6   3       37.76       26.16      6.67 o
  -7   6   3      136.79      156.44     11.02 o
  -6   6   3       72.00       83.48      5.90 o
  -5   6   3      112.76       94.85      5.84 o
  -4   6   3        0.54       -2.85      3.24 o
  -3   6   3      174.86      147.15      5.97 o
  -2   6   3       66.08       60.27      4.16 o
  -1   6   3       55.02       58.64      4.56 o
   0   6   3        4.63        0.31      3.20 o
   1   6   3      371.11      360.87      8.69 o
   2   6   3       12.96        7.38      3.80 o
   3   6   3      250.90      255.46      7.98 o
   4   6   3        7.64        4.45      3.26 o
   5   6   3        2.52        3.38      6.45 o
   6   6   3        0.59       -0.36      5.08 o
   7   6   3       57.98       35.10      8.11 o
   8   6   3       23.81       19.03      7.74 o
   9   6   3        0.39        1.13      7.52 o
  10   6   3       17.11       15.70      9.34 o
 -10   7   3       15.79       16.94     12.38 o
  -9   7   3       37.13       48.39      8.73 o
  -8   7   3        0.77        0.90      5.97 o
  -7   7   3        5.19        4.59      5.15 o
  -6   7   3       47.90       40.15      7.82 o
  -5   7   3      987.76      970.30     20.81 o
  -4   7   3       35.26       25.03      4.61 o
  -3   7   3      300.29      309.02      8.28 o
  -2   7   3       49.29       66.10      5.02 o
  -1   7   3       31.47       27.00      4.52 o
   0   7   3        6.95        8.16      4.08 o
   1   7   3       84.45       88.42      6.76 o
   2   7   3      109.74      108.18      6.60 o
   3   7   3       33.23       32.22      5.84 o
   4   7   3      117.80      106.41      5.88 o
   5   7   3       71.50       84.14      8.36 o
   6   7   3       57.99       50.55      8.96 o
   7   7   3       47.49       49.68      8.64 o
   8   7   3       51.55       29.35      8.95 o
   9   7   3        0.00       -6.93      8.82 o
  -9   8   3       15.43       23.80     10.55 o
  -8   8   3       13.12       15.78      9.35 o
  -7   8   3        0.94       -3.34      7.23 o
  -6   8   3        0.82        5.96      6.59 o
  -5   8   3       97.09       97.94      8.05 o
  -4   8   3      327.59      328.82     12.73 o
  -3   8   3       97.98      107.68      6.53 o
  -2   8   3       23.87       24.03      4.67 o
  -1   8   3      273.89      265.59      9.34 o
   0   8   3       25.90       32.57      5.69 o
   1   8   3      109.38      126.05      7.60 o
   2   8   3        7.00       12.72      4.92 o
   3   8   3       32.54       34.88      5.88 o
   4   8   3       42.57       40.15      5.81 o
   5   8   3       25.89       27.04      7.08 o
   6   8   3       47.64       45.65      8.41 o
   7   8   3       23.24       19.03      8.40 o
   8   8   3        9.80        3.10      8.56 o
  -8   9   3       21.26       14.12      9.05 o
  -7   9   3       15.18       27.26      9.27 o
  -6   9   3       12.83       24.17     12.96 o
  -5   9   3      155.67      147.97     10.93 o
  -4   9   3       11.78        9.03      6.07 o
  -3   9   3       31.39       27.77      5.32 o
  -2   9   3        1.30       -0.23      4.41 o
  -1   9   3        5.68        6.32      5.20 o
   0   9   3       10.65        8.30      5.30 o
   1   9   3        0.38       -2.22      4.94 o
   2   9   3       91.34       68.75      7.18 o
   3   9   3       48.28       39.93      8.15 o
   4   9   3        9.52        8.05      8.45 o
   5   9   3      212.84      214.09     12.37 o
   6   9   3        2.57       -2.13      8.87 o
   7   9   3        1.98        1.52     10.98 o
  -7  10   3        0.77        3.73      9.10 o
  -6  10   3        2.45        6.43     10.31 o
  -5  10   3        7.80       11.69      7.45 o
  -4  10   3       10.53        4.05      6.49 o
  -3  10   3       17.15       19.86     10.40 o
  -2  10   3        0.34        0.28      5.96 o
  -1  10   3       11.05        9.12      6.36 o
   0  10   3       23.74       23.08      8.47 o
   1  10   3      207.25      233.77     12.43 o
   2  10   3        3.03        0.90      5.99 o
   3  10   3       85.39       81.45     10.30 o
   4  10   3       20.83        4.90      8.34 o
   5  10   3        7.11       10.82      8.84 o
   6  10   3        1.20       -1.07      9.02 o
  -5  11   3        8.51        3.08     14.29 o
  -4  11   3        0.71      -12.21     11.13 o
  -3  11   3       42.19       63.49     11.29 o
  -2  11   3       25.38       26.18      6.69 o
  -1  11   3      104.87      125.30     10.31 o
   0  11   3        8.81       14.66      7.43 o
   1  11   3       14.22       11.82      7.14 o
   2  11   3        3.69        5.40      7.82 o
   3  11   3        0.11       -0.98      8.41 o
   4  11   3        1.28        1.60      8.92 o
  -2  12   3        1.29      -10.20     12.44 o
  -1  12   3        5.25       13.75     10.86 o
   0  12   3       12.43        9.41      9.63 o
   1  12   3      112.15      107.48     10.10 o
 -12   0   4       42.97       49.02     12.24 o
 -11   0   4      306.99      404.07     23.72 o
 -10   0   4        1.52       -2.41      7.64 o
  -9   0   4       39.96       21.38      8.40 o
  -8   0   4      234.19      272.34     12.37 o
  -7   0   4       13.03       10.31      4.64 o
  -6   0   4      512.60      498.38     13.90 o
  -5   0   4     1456.52     1513.87     22.54 o
  -4   0   4     1112.48     1073.90     16.67 o
  -3   0   4     2250.99     1998.26     24.12 o
  -2   0   4     4635.78     4653.90     49.33 o
  -1   0   4      908.36      772.59     12.22 o
   0   0   4     3182.24     3053.15     42.70 o
   1   0   4    10951.89    10548.39    120.62 o
   2   0   4      516.61      449.96      9.52 o
   3   0   4     1788.18     1810.47     23.24 o
   4   0   4      218.09      214.22      6.95 o
   5   0   4      195.47      197.48      8.31 o
   6   0   4        0.06       -1.80      3.84 o
   7   0   4       23.50       17.75      5.22 o
   8   0   4     1248.71     1193.30     26.41 o
   9   0   4      405.74      445.89     24.05 o
  10   0   4       18.15       10.38     11.86 o
  11   0   4        2.20       -0.24     13.01 o
 -12   1   4      131.07      141.75     12.46 o
 -11   1   4      372.86      381.56     24.65 o
 -10   1   4      395.88      410.89     14.41 o
  -9   1   4      320.44      341.07     14.44 o
  -8   1   4        4.04       -0.34      3.89 o
  -7   1   4      246.90      258.99      7.37 o
  -6   1   4       92.99       99.95      4.78 o
  -5   1   4      384.45      386.50      8.67 o
  -4   1   4       63.33       81.32      3.90 o
  -3   1   4     2140.21     2075.04     17.16 o
  -2   1   4     1611.80     1500.26     13.82 o
  -1   1   4      891.20      944.62     11.24 o
   0   1   4       18.27       22.26      2.72 o
   1   1   4     1046.54      955.83     10.40 o
   2   1   4        0.47       -2.02      1.75 o
   3   1   4      498.64      519.82      9.13 o
   4   1   4      187.96      199.68      5.18 o
   5   1   4      623.38      582.25      8.41 o
   6   1   4       45.22       33.55      3.42 o
   7   1   4       86.78       94.79      4.91 o
   8   1   4       15.88       10.21      4.25 o
   9   1   4      235.56      252.66     11.08 o
  10   1   4       43.78       34.37      8.45 o
  11   1   4        0.29       -2.10      7.44 o
 -12   2   4       16.62       29.29      9.27 o
 -11   2   4        1.47        0.90      6.73 o
 -10   2   4       75.12       71.69      8.35 o
  -9   2   4      412.81      426.14     13.74 o
  -8   2   4        4.23        7.73      4.30 o
  -7   2   4       52.95       50.27      4.51 o
  -6   2   4      249.29      234.65      6.33 o
  -5   2   4      518.47      555.21      9.53 o
  -4   2   4        2.94        0.92      1.99 o
  -3   2   4        4.79       -0.41      2.06 o
  -2   2   4     1383.08     1385.37     15.96 o
  -1   2   4     5391.85     5198.72     47.86 o
   0   2   4       49.62       43.46      3.32 o
   1   2   4      210.19      210.34      5.29 o
   2   2   4       11.93       17.76      2.47 o
   3   2   4       27.69       33.00      2.74 o
   4   2   4      719.81      761.12     11.45 o
   5   2   4      215.41      227.37      7.36 o
   6   2   4        2.91        2.59      3.55 o
   7   2   4      130.09      134.61      7.76 o
   8   2   4       68.42       64.50      6.70 o
   9   2   4        3.43        5.79      4.88 o
  10   2   4        0.14       -5.49      5.96 o
  11   2   4       23.65       21.57      8.50 o
 -12   3   4       22.96       21.27     10.62 o
 -11   3   4       22.55       26.11      8.28 o
 -10   3   4      129.49      114.30     12.68 o
  -9   3   4      676.96      706.18     20.94 o
  -8   3   4      394.86      392.59     11.33 o
  -7   3   4       74.72       65.83      5.73 o
  -6   3   4      371.28      373.23      7.76 o
  -5   3   4      176.58      122.04      4.41 o
  -4   3   4      204.30      208.90      6.00 o
  -3   3   4     5558.23     5709.96     46.64 o
  -2   3   4      528.02      433.67      6.74 o
  -1   3   4      270.14      228.58      4.83 o
   0   3   4        0.08       -1.13      2.60 o
   1   3   4     2734.66     2691.38     38.67 o
   2   3   4      177.94      215.27      4.54 o
   3   3   4      384.44      345.26      7.23 o
   4   3   4      111.19       95.41      4.02 o
   5   3   4      589.72      642.92     10.80 o
   6   3   4       15.22       11.60      3.69 o
   7   3   4        0.00        0.04      4.49 o
   8   3   4        4.70        7.59      5.83 o
   9   3   4        3.62        0.42      6.35 o
  10   3   4        2.84        2.59      8.22 o
  11   3   4        8.17        2.09     11.06 o
 -11   4   4        0.79       -2.86      7.96 o
 -10   4   4       82.81       88.85     10.92 o
  -9   4   4      131.07      127.16      9.29 o
  -8   4   4       53.21       35.16      6.56 o
  -7   4   4      403.75      365.16      9.16 o
  -6   4   4        6.60        4.92      3.03 o
  -5   4   4        1.08       -3.54      2.36 o
  -4   4   4      329.51      329.54      6.61 o
  -3   4   4        0.02        6.05      2.40 o
  -2   4   4       34.03       54.85      3.10 o
  -1   4   4      190.69      176.38      4.38 o
   0   4   4      322.89      312.32      7.17 o
   1   4   4        6.47        6.71      2.57 o
   2   4   4        4.50       -3.39      2.26 o
   3   4   4      271.76      268.15      7.70 o
   4   4   4      251.64      301.88      7.00 o
   5   4   4       22.38       38.59      4.56 o
   6   4   4        5.48        4.04      3.76 o
   7   4   4       57.68       64.96      9.12 o
   8   4   4        0.02        2.80      5.72 o
   9   4   4       10.39        6.27     11.42 o
  10   4   4        0.44      -11.17      7.59 o
 -11   5   4        9.30       -4.14     12.23 o
 -10   5   4       79.49       73.07     10.52 o
  -9   5   4        7.11        7.30      6.21 o
  -8   5   4       34.42       23.06      6.42 o
  -7   5   4     2510.79     2474.17     32.48 o
  -6   5   4      285.16      289.43      7.50 o
  -5   5   4       22.71       22.82      3.77 o
  -4   5   4        6.27        4.77      2.93 o
  -3   5   4      268.69      284.02      7.64 o
  -2   5   4       30.49       28.90      3.14 o
  -1   5   4      196.46      190.22      5.73 o
   0   5   4      465.56      458.77      8.26 o
   1   5   4      860.02      821.14     11.72 o
   2   5   4       27.86       33.28      3.78 o
   3   5   4      265.56      282.96      8.72 o
   4   5   4       36.64       41.30      4.60 o
   5   5   4        8.49        3.66      5.34 o
   6   5   4        0.32       -5.61      4.40 o
   7   5   4       16.50       17.25      5.70 o
   8   5   4        3.74       -7.98      5.99 o
   9   5   4       36.76       24.82      9.30 o
  10   5   4        8.96       11.07      9.52 o
 -10   6   4       29.15       31.42      9.64 o
  -9   6   4       28.24       29.24      6.93 o
  -8   6   4        6.49       14.96      5.96 o
  -7   6   4       36.75       37.83      5.51 o
  -6   6   4      309.57      339.61     12.34 o
  -5   6   4      143.84      135.47      8.62 o
  -4   6   4        3.37        3.13      3.99 o
  -3   6   4      129.02      144.14      6.13 o
  -2   6   4       91.55      107.51      6.50 o
  -1   6   4       15.35        9.60      3.40 o
   0   6   4       20.85       20.84      4.19 o
   1   6   4      493.73      466.17      9.60 o
   2   6   4       47.38       54.98      4.47 o
   3   6   4       21.16       18.53      4.20 o
   4   6   4       99.92       95.56      6.35 o
   5   6   4        1.43        3.24      5.01 o
   6   6   4       27.64       24.39      5.98 o
   7   6   4        8.60        3.53      6.78 o
   8   6   4       30.27       20.24      7.64 o
   9   6   4       55.71       55.14      9.92 o
 -10   7   4        1.60        0.16      7.44 o
  -9   7   4        1.55        6.94      6.11 o
  -8   7   4        5.35       -4.73      8.32 o
  -7   7   4      179.13      178.35     13.64 o
  -6   7   4      143.75      154.12     10.82 o
  -5   7   4      934.66      884.27     18.20 o
  -4   7   4       38.53       29.72      5.70 o
  -3   7   4        3.38        2.67      4.83 o
  -2   7   4        8.68       10.10      4.58 o
  -1   7   4      160.38      168.37      7.58 o
   0   7   4       36.58       35.52      4.90 o
   1   7   4      156.32      152.94      6.79 o
   2   7   4       50.14       59.36      5.19 o
   3   7   4      114.82      125.60      7.44 o
   4   7   4        0.00        0.72      5.41 o
   5   7   4       17.33       24.79      7.05 o
   6   7   4       10.66        2.95      5.67 o
   7   7   4       12.36        9.42      6.88 o
   8   7   4        2.65       10.40      7.62 o
   9   7   4       14.65       12.11      8.40 o
  -9   8   4        0.10      -14.50      9.67 o
  -8   8   4        0.06        4.60     12.32 o
  -7   8   4        1.92       -3.80      8.60 o
  -6   8   4       54.74       56.40      8.72 o
  -5   8   4        0.59        2.91      5.53 o
  -4   8   4       15.10       11.15      5.45 o
  -3   8   4      156.46      163.67      8.25 o
  -2   8   4        7.16       11.24      4.92 o
  -1   8   4        0.39        6.10      4.64 o
   0   8   4        4.39        3.03      4.78 o
   1   8   4        0.12        9.74      4.86 o
   2   8   4      109.98      102.22      7.12 o
   3   8   4       68.46       71.87      7.81 o
   4   8   4       26.55       14.72      6.16 o
   5   8   4        9.03       -1.64      5.59 o
   6   8   4       20.88       13.39      7.13 o
   7   8   4        3.72       -1.61      7.45 o
   8   8   4        2.75       -2.20     11.30 o
  -8   9   4        6.14        8.73     10.59 o
  -7   9   4       10.52        7.63     13.68 o
  -6   9   4        3.56       19.54      9.64 o
  -5   9   4       38.14       35.29     11.85 o
  -4   9   4       13.12        1.32      5.75 o
  -3   9   4      915.60      950.94     19.10 o
  -2   9   4       99.83      101.39      8.31 o
  -1   9   4        9.58       -3.05      5.29 o
   0   9   4      102.55      111.72      8.54 o
   1   9   4       93.84      103.67      9.16 o
   2   9   4       20.22       15.70      5.99 o
   3   9   4       28.87       31.85      7.15 o
   4   9   4        4.87       -2.08      5.92 o
   5   9   4       65.97       60.69      8.70 o
   6   9   4       90.93      102.45     12.97 o
   7   9   4        7.19        0.19      8.60 o
  -7  10   4       15.06        7.34     10.76 o
  -6  10   4       16.37        7.47      9.46 o
  -5  10   4        0.29        7.71      8.47 o
  -4  10   4       14.02       19.25     10.43 o
  -3  10   4        1.23       10.64      6.74 o
  -2  10   4        9.45       14.07      7.36 o
  -1  10   4      511.40      509.41     22.60 o
   0  10   4        2.46       -9.33      6.22 o
   1  10   4       91.61      114.89     10.06 o
   2  10   4        4.09       -0.14      6.04 o
   3  10   4        8.06       11.88      8.02 o
   4  10   4        0.07       -7.75      7.23 o
   5  10   4       17.75       22.10     13.54 o
   6  10   4       31.98       15.84      9.42 o
  -5  11   4        5.19      -10.66      7.11 o
  -4  11   4       21.88       36.79     13.85 o
  -3  11   4        9.69        3.59      7.67 o
  -2  11   4      119.60      113.99     11.35 o
  -1  11   4      146.39      172.64     14.62 o
   0  11   4       66.62       49.79     10.09 o
   1  11   4        4.47       -6.74      7.76 o
   2  11   4       19.06       21.68     11.51 o
   3  11   4       35.60       33.52     10.24 o
   4  11   4        0.33       -4.15      8.87 o
  -1  12   4       31.97       36.54      8.62 o
   0  12   4        6.15      -11.95      7.96 o
 -12   1   5       30.69       36.86      9.83 o
 -11   1   5       35.11       55.53      9.19 o
 -10   1   5       64.99       61.40      8.10 o
  -9   1   5       17.41        3.99      5.32 o
  -8   1   5      141.90      144.49      7.06 o
  -7   1   5       84.55       80.55      4.98 o
  -6   1   5      120.82      147.45      5.63 o
  -5   1   5      335.03      376.76      7.42 o
  -4   1   5      236.11      205.57      4.75 o
  -3   1   5       29.64       36.21      2.79 o
  -2   1   5       27.91       32.10      2.39 o
  -1   1   5       17.82       25.92      2.73 o
   0   1   5     1241.23     1273.49     13.47 o
   1   1   5      342.64      333.69      5.66 o
   2   1   5      741.40      725.82      9.51 o
   3   1   5        0.75       -0.25      2.17 o
   4   1   5       88.51       64.94      4.18 o
   5   1   5       95.28       81.13      5.02 o
   6   1   5       31.07       29.75      4.28 o
   7   1   5        1.03       -1.61      3.51 o
   8   1   5        4.55        0.34      4.11 o
   9   1   5       10.96       10.14      5.10 o
  10   1   5      138.74      148.68     10.01 o
  11   1   5        5.81        2.04      7.75 o
 -12   2   5        0.46        1.63      8.28 o
 -11   2   5       65.51       68.76      9.62 o
 -10   2   5        6.11       11.83      6.46 o
  -9   2   5      354.65      346.52     12.52 o
  -8   2   5       23.56        7.57      4.52 o
  -7   2   5      324.29      304.98      8.50 o
  -6   2   5      188.34      202.75      6.98 o
  -5   2   5      325.86      321.64      7.08 o
  -4   2   5      501.30      450.54      7.92 o
  -3   2   5     3619.99     3707.72     32.51 o
  -2   2   5     2947.83     2925.12     27.79 o
  -1   2   5       47.40       39.17      3.50 o
   0   2   5     1103.12     1085.72     15.07 o
   1   2   5        0.12       -1.97      2.48 o
   2   2   5     2024.52     2088.85     22.34 o
   3   2   5     1705.18     1748.57     20.95 o
   4   2   5        3.10       -2.63      2.30 o
   5   2   5       46.15       37.56      3.65 o
   6   2   5      737.84      749.04     16.00 o
   7   2   5        0.20       -0.32      4.54 o
   8   2   5       12.38       22.07      6.40 o
   9   2   5      168.47      198.84     14.78 o
  10   2   5       25.34       18.89     10.00 o
  11   2   5        7.10       28.38     12.90 o
 -11   3   5       39.77       28.62      9.12 o
 -10   3   5       33.91       43.83      8.12 o
  -9   3   5      410.67      425.43     13.56 o
  -8   3   5       61.53       63.07      6.44 o
  -7   3   5       51.59       51.60      5.17 o
  -6   3   5      192.95      208.19      6.92 o
  -5   3   5      685.63      715.79     10.49 o
  -4   3   5       64.56       77.97      3.94 o
  -3   3   5     1212.51     1245.45     13.17 o
  -2   3   5     1094.79     1143.57     13.90 o
  -1   3   5       82.36       71.86      4.65 o
   0   3   5       34.71       28.09      3.60 o
   1   3   5      381.14      363.16      9.77 o
   2   3   5      178.60      199.38      5.67 o
   3   3   5       12.72       12.15      2.74 o
   4   3   5      113.83      130.15      5.40 o
   5   3   5        2.28       -2.49      3.23 o
   6   3   5        6.24        5.79      4.47 o
   7   3   5        9.16       11.68      5.84 o
   8   3   5       24.65       19.56      6.92 o
   9   3   5       22.89       16.02     10.30 o
  10   3   5        8.07       -0.65     11.46 o
 -11   4   5        0.44       12.80      8.62 o
 -10   4   5        1.19       -7.70      6.55 o
  -9   4   5      110.00       98.50      9.94 o
  -8   4   5       50.22       62.02      6.67 o
  -7   4   5       72.54       67.63      5.65 o
  -6   4   5       28.73       18.34      3.36 o
  -5   4   5        7.45        4.30      3.00 o
  -4   4   5        0.02        0.18      2.49 o
  -3   4   5      138.62      160.98      5.03 o
  -2   4   5     1476.62     1627.83     17.48 o
  -1   4   5     2970.69     3133.30     29.57 o
   0   4   5       93.04       73.96      4.77 o
   1   4   5       44.69       48.44      3.15 o
   2   4   5       26.87       24.87      2.51 o
   3   4   5      185.69      199.67      5.50 o
   4   4   5      192.68      201.96      6.21 o
   5   4   5       23.01       23.15      3.68 o
   6   4   5      108.13      133.76      7.72 o
   7   4   5        0.67       -0.36      4.86 o
   8   4   5       12.09       19.31      6.55 o
   9   4   5        7.03       19.24      8.05 o
  10   4   5        2.22       -8.53      8.02 o
 -11   5   5        0.69        2.56      8.69 o
 -10   5   5       23.12       18.78      7.32 o
  -9   5   5        2.33       -2.05      5.90 o
  -8   5   5        0.71       -1.99      6.16 o
  -7   5   5      621.09      654.32     18.10 o
  -6   5   5      614.36      600.45     12.50 o
  -5   5   5       57.89       65.16      4.61 o
  -4   5   5      383.40      366.58      8.19 o
  -3   5   5        3.32       10.37      3.00 o
  -2   5   5      107.97      141.19      4.49 o
  -1   5   5       34.86       38.85      2.91 o
   0   5   5      652.88      634.92     10.59 o
   1   5   5      271.69      284.16      7.11 o
   2   5   5      127.36      127.34      5.37 o
   3   5   5      176.33      188.71      5.76 o
   4   5   5       78.42       80.66      6.52 o
   5   5   5       19.13       25.11      5.26 o
   6   5   5       95.04       97.20     10.33 o
   7   5   5       31.63       29.19      6.33 o
   8   5   5        0.18        0.65      6.41 o
   9   5   5        5.61        6.50      8.21 o
  10   5   5        3.81       -2.54      8.78 o
 -10   6   5        1.68       -7.64      5.81 o
  -9   6   5       30.26       28.92      9.89 o
  -8   6   5       85.23       95.77     10.96 o
  -7   6   5       74.99       76.18      9.37 o
  -6   6   5       61.44       48.32      7.89 o
  -5   6   5     1065.85     1065.33     26.61 o
  -4   6   5      123.07      125.85      6.21 o
  -3   6   5        1.96        0.16      3.32 o
  -2   6   5        8.10        6.02      3.45 o
  -1   6   5        0.01        1.43      3.20 o
   0   6   5       57.01       44.22      4.13 o
   1   6   5      589.89      604.80     12.05 o
   2   6   5      290.87      301.41      7.93 o
   3   6   5       75.12       94.66      9.38 o
   4   6   5      142.76      133.06      7.88 o
   5   6   5      241.98      243.94     10.44 o
   6   6   5        8.42       25.50      6.51 o
   7   6   5        5.06       -0.20      5.83 o
   8   6   5       60.22       41.47      8.78 o
   9   6   5        0.12       -1.85      7.89 o
 -10   7   5        0.06      -12.76     10.96 o
  -9   7   5        6.85       11.29     10.17 o
  -8   7   5        2.81        5.53      7.77 o
  -7   7   5       58.75       43.16     12.72 o
  -6   7   5      218.51      223.81     11.84 o
  -5   7   5     1363.72     1403.12     27.00 o
  -4   7   5       69.67       73.44      6.80 o
  -3   7   5        5.05       10.62      4.63 o
  -2   7   5       26.37       18.02      5.07 o
  -1   7   5       22.15       14.46      4.21 o
   0   7   5        4.26        0.19      3.69 o
   1   7   5      102.00       96.74      6.52 o
   2   7   5       15.91       10.85      4.54 o
   3   7   5       21.94       19.67      5.71 o
   4   7   5       64.61       49.72      6.95 o
   5   7   5      227.81      234.42     11.55 o
   6   7   5       70.66       66.46      8.18 o
   7   7   5       28.48       27.37      7.76 o
   8   7   5        0.12        1.82      7.43 o
  -9   8   5        0.93       -4.76     11.02 o
  -8   8   5        0.03       14.33     10.96 o
  -7   8   5        5.13        0.41      7.67 o
  -6   8   5       41.71       41.20      9.05 o
  -5   8   5       34.35       28.56      7.16 o
  -4   8   5       36.72       42.73      7.06 o
  -3   8   5      377.99      376.36     17.96 o
  -2   8   5       14.91       13.04      5.53 o
  -1   8   5        0.14        0.54      4.68 o
   0   8   5       55.04       79.05      8.20 o
   1   8   5       60.49       52.66      6.82 o
   2   8   5        2.11       -2.40      4.78 o
   3   8   5      201.87      211.25     10.15 o
   4   8   5       57.31       63.65      7.63 o
   5   8   5      139.39      142.51     11.95 o
   6   8   5        1.89       -1.64      6.27 o
   7   8   5       14.82       -6.99      7.93 o
   8   8   5        1.59       -9.05      7.95 o
  -8   9   5        0.00      -11.30     10.99 o
  -7   9   5        0.05      -12.62      8.41 o
  -6   9   5       52.98       41.03     14.58 o
  -5   9   5        6.35        8.00      7.24 o
  -4   9   5       58.24       73.32      9.07 o
  -3   9   5      368.08      373.75     14.02 o
  -2   9   5       51.10       82.25      8.62 o
  -1   9   5        0.00        6.68      5.94 o
   0   9   5      135.36      111.98      9.37 o
   1   9   5      108.78      110.09      9.24 o
   2   9   5       30.44       12.84      7.19 o
   3   9   5      188.52      171.34     11.37 o
   4   9   5        4.39       12.15      6.45 o
   5   9   5        0.34        4.98      6.76 o
   6   9   5        5.93        4.99      8.46 o
   7   9   5        3.06        1.52      8.27 o
  -6  10   5       14.66        8.81     11.37 o
  -5  10   5       34.90       26.93     10.14 o
  -4  10   5       34.41       25.53     11.29 o
  -3  10   5        2.85       -7.16      8.12 o
  -2  10   5       21.17       15.83      6.77 o
  -1  10   5      459.05      537.21     22.64 o
   0  10   5        8.44        3.68      6.75 o
   1  10   5        2.82       13.52      6.72 o
   2  10   5       25.98       14.31      6.66 o
   3  10   5       18.21        7.73      7.08 o
   4  10   5        0.25       -9.13      6.91 o
   5  10   5        0.54       -0.38      7.52 o
  -5  11   5       12.27       16.04     10.40 o
  -4  11   5        7.04       -2.93      8.50 o
  -3  11   5        5.31       -2.35      7.51 o
  -2  11   5       27.52       24.60      8.92 o
  -1  11   5       92.61      115.17     11.58 o
   0  11   5       55.28       50.75     13.63 o
   1  11   5        8.46       -3.54      7.39 o
   2  11   5        0.22       -1.36      7.33 o
   3  11   5        6.96        3.98      9.23 o
 -12   0   6        0.72        9.67     13.16 o
 -11   0   6      133.83      149.94     19.38 o
 -10   0   6      150.14      120.02     26.61 o
  -9   0   6      182.49      177.19     27.01 o
  -8   0   6        8.89        7.16      6.23 o
  -7   0   6       17.28       15.51      9.26 o
  -6   0   6      188.43      199.75     13.48 o
  -5   0   6     4846.93     4808.22     61.06 o
  -4   0   6     3519.84     3727.80     47.60 o
  -3   0   6      328.69      337.62      9.78 o
  -2   0   6     1333.06     1256.01     20.11 o
  -1   0   6     1209.47     1211.79     25.35 o
   0   0   6     1059.99     1023.84     17.87 o
   1   0   6      234.80      205.52      7.33 o
   2   0   6      472.38      505.35     12.40 o
   3   0   6     1098.77     1160.04     21.41 o
   4   0   6      872.25      950.77     19.88 o
   5   0   6       24.83       39.10      6.18 o
   6   0   6      136.84      135.02      9.67 o
   7   0   6     1841.94     1862.29     46.50 o
   8   0   6       80.84       94.93      8.48 o
   9   0   6       72.22       83.40      9.91 o
  10   0   6       17.90       21.93      8.40 o
 -12   1   6        9.29       12.23      9.94 o
 -11   1   6      118.58      115.80     11.53 o
 -10   1   6      141.64      151.03     10.37 o
  -9   1   6       25.63       29.10      6.13 o
  -8   1   6       18.21       19.87      4.87 o
  -7   1   6        8.20        3.72      3.87 o
  -6   1   6       23.19       29.03      4.15 o
  -5   1   6       52.74       63.31      3.70 o
  -4   1   6     1014.83     1013.43     12.47 o
  -3   1   6      548.96      495.37      8.02 o
  -2   1   6        4.50       -0.85      2.06 o
  -1   1   6      207.60      262.01      4.87 o
   0   1   6     1868.88     1953.05     23.61 o
   1   1   6        6.04        3.58      2.24 o
   2   1   6      701.58      698.86     10.11 o
   3   1   6      395.76      402.08      6.93 o
   4   1   6        0.80        1.68      2.40 o
   5   1   6      254.51      252.07      6.81 o
   6   1   6      146.45      132.93      6.20 o
   7   1   6        0.52       -3.99      4.75 o
   8   1   6      485.54      515.22     18.18 o
   9   1   6       46.46       55.32      9.00 o
  10   1   6        0.34       -6.92      7.64 o
 -12   2   6        5.06       12.41      9.23 o
 -11   2   6        3.05       -0.01      7.58 o
 -10   2   6       74.11       85.39      9.95 o
  -9   2   6       86.32       88.30      9.28 o
  -8   2   6       73.93       71.36      6.52 o
  -7   2   6      413.05      443.37      9.58 o
  -6   2   6      738.56      754.04     11.56 o
  -5   2   6       67.41       76.62      4.54 o
  -4   2   6      343.15      413.49      7.87 o
  -3   2   6     3485.74     3824.25     36.05 o
  -2   2   6      813.56      826.02     10.55 o
  -1   2   6       21.01       25.71      2.92 o
   0   2   6      261.61      282.01      6.73 o
   1   2   6     1840.32     1908.33     25.73 o
   2   2   6      691.92      696.13      9.99 o
   3   2   6      137.85      203.47      5.89 o
   4   2   6      214.62      222.43      7.11 o
   5   2   6        2.18       10.85      3.37 o
   6   2   6       88.90       82.30      5.68 o
   7   2   6      579.01      564.47     12.99 o
   8   2   6       60.32       71.20      8.15 o
   9   2   6        0.01        4.66      7.59 o
  10   2   6       16.84       12.86     10.66 o
 -11   3   6        1.36        3.39      8.13 o
 -10   3   6       40.47       28.23      8.23 o
  -9   3   6      138.97      144.24      9.45 o
  -8   3   6      211.97      230.21      9.22 o
  -7   3   6       14.84       11.80      5.14 o
  -6   3   6      338.61      333.23      8.26 o
  -5   3   6     1319.88     1231.10     15.90 o
  -4   3   6      210.82      242.91      6.66 o
  -3   3   6       57.26       45.47      3.55 o
  -2   3   6       21.07       19.03      3.01 o
  -1   3   6     1508.29     1513.59     20.47 o
   0   3   6      128.59      112.27      5.68 o
   1   3   6       48.97       54.47      4.21 o
   2   3   6      348.73      303.01      8.11 o
   3   3   6       14.50        8.26      2.85 o
   4   3   6       52.98       58.50      5.32 o
   5   3   6       33.18       33.21      4.55 o
   6   3   6       10.78        4.69      4.48 o
   7   3   6       29.48       34.72      6.20 o
   8   3   6       27.56       20.54      7.36 o
   9   3   6       35.67       27.75      9.56 o
  10   3   6        7.00       11.58      9.88 o
 -11   4   6        2.28        6.63      7.85 o
 -10   4   6       72.07       76.76      8.86 o
  -9   4   6       32.41       28.74      7.49 o
  -8   4   6      130.38      144.64     11.55 o
  -7   4   6      677.17      633.28     16.45 o
  -6   4   6      641.52      662.87     12.01 o
  -5   4   6      162.78      151.96      6.73 o
  -4   4   6       25.92       33.90      3.72 o
  -3   4   6       24.51       18.54      3.35 o
  -2   4   6      272.26      307.38      6.40 o
  -1   4   6      453.52      481.09      9.85 o
   0   4   6     1410.25     1383.34     20.95 o
   1   4   6      227.00      249.62      8.07 o
   2   4   6        3.55        5.52      3.17 o
   3   4   6      347.49      359.34      8.12 o
   4   4   6      771.42      775.78     13.34 o
   5   4   6      491.21      510.63     11.00 o
   6   4   6       18.39       10.20      4.75 o
   7   4   6        0.33        4.70      5.28 o
   8   4   6       47.62       60.14      8.50 o
   9   4   6       15.45       23.41      8.45 o
  10   4   6        9.23       33.03     11.45 o
 -11   5   6       20.62       18.80      7.73 o
 -10   5   6        0.30        8.50      6.26 o
  -9   5   6      154.05      170.42     15.07 o
  -8   5   6       37.44       37.04      9.30 o
  -7   5   6      576.16      599.99     19.65 o
  -6   5   6        6.96        8.31      5.22 o
  -5   5   6        8.85       11.07      3.84 o
  -4   5   6       28.48       15.12      3.97 o
  -3   5   6      634.84      647.19     11.22 o
  -2   5   6      130.74      133.46      4.78 o
  -1   5   6       63.77       77.47      5.17 o
   0   5   6      467.36      474.03      8.81 o
   1   5   6      218.68      221.44      7.94 o
   2   5   6       18.76       18.90      3.20 o
   3   5   6        0.77       -0.23      2.83 o
   4   5   6      146.64      134.48      6.78 o
   5   5   6        3.90       -2.25      5.90 o
   6   5   6       89.79       97.46      7.86 o
   7   5   6       73.75       69.20      7.70 o
   8   5   6        0.00        2.21      6.97 o
   9   5   6        3.64       -9.83      7.39 o
 -10   6   6       61.82       57.62     15.47 o
  -9   6   6       11.47       20.28     10.02 o
  -8   6   6        0.25       -3.84      6.93 o
  -7   6   6        5.22       19.87      6.98 o
  -6   6   6       93.57       87.30     11.40 o
  -5   6   6      227.94      199.21     10.31 o
  -4   6   6      114.67      145.24      7.41 o
  -3   6   6       25.42       20.69      4.35 o
  -2   6   6      252.39      273.08      8.22 o
  -1   6   6      113.77      113.24      5.02 o
   0   6   6      155.59      171.91      5.44 o
   1   6   6      796.06      796.06     13.38 o
   2   6   6       89.76       89.50      6.11 o
   3   6   6      817.25      826.52     13.76 o
   4   6   6       94.30      112.36      7.58 o
   5   6   6       63.39       69.76      7.06 o
   6   6   6       28.77       17.76      5.92 o
   7   6   6       64.16       62.62      7.84 o
   8   6   6        8.00        5.35      7.44 o
   9   6   6       20.36       25.22      9.30 o
  -9   7   6        0.19       -8.68      8.84 o
  -8   7   6       13.89        6.64      8.40 o
  -7   7   6       10.44       -1.57      6.73 o
  -6   7   6       83.10       81.76      8.53 o
  -5   7   6      116.03      146.29      9.89 o
  -4   7   6      109.70      111.14      8.73 o
  -3   7   6        4.34        3.76      5.06 o
  -2   7   6        3.01        7.76      4.02 o
  -1   7   6       10.29        2.69      4.14 o
   0   7   6        4.92       11.10      4.20 o
   1   7   6       41.81       34.05      5.75 o
   2   7   6      187.21      204.56      9.23 o
   3   7   6        1.06       -0.73      4.94 o
   4   7   6       60.93       43.79      6.39 o
   5   7   6       49.97       58.98      7.19 o
   6   7   6        0.02        8.85      5.78 o
   7   7   6        3.94        4.09      6.43 o
   8   7   6        6.82        1.39      9.01 o
  -9   8   6        3.54       -5.99     11.13 o
  -8   8   6        7.65        9.02      8.87 o
  -7   8   6        0.99       -7.31      7.26 o
  -6   8   6        1.58       -1.58      6.87 o
  -5   8   6       64.79       73.40      8.35 o
  -4   8   6        3.43        0.92      5.46 o
  -3   8   6      275.82      298.72     16.80 o
  -2   8   6       19.29        6.66      5.14 o
  -1   8   6        2.20       -7.18      4.78 o
   0   8   6       70.59       87.70      7.33 o
   1   8   6      108.19      101.46      7.94 o
   2   8   6      111.41      122.85      7.79 o
   3   8   6        5.25        3.77      5.34 o
   4   8   6      105.60      130.41      9.67 o
   5   8   6        3.55        0.54      5.87 o
   6   8   6        0.72       -6.91      6.15 o
   7   8   6       43.33       52.55      9.68 o
  -8   9   6       13.35       12.83     11.97 o
  -7   9   6        5.82       -3.40      9.79 o
  -6   9   6       32.22       30.02      9.05 o
  -5   9   6       50.24       41.15      8.54 o
  -4   9   6        0.84       -5.95      6.15 o
  -3   9   6      379.72      410.86     18.95 o
  -2   9   6       22.17       31.94      6.56 o
  -1   9   6      101.23      113.39     10.54 o
   0   9   6      277.82      283.29     12.11 o
   1   9   6       16.54       10.21      6.12 o
   2   9   6       37.97       42.45      6.81 o
   3   9   6        9.05        8.41      5.79 o
   4   9   6       74.35       79.83      8.30 o
   5   9   6       29.78       18.63      7.67 o
   6   9   6        4.68        4.05      8.01 o
  -6  10   6        0.25       -2.53      9.50 o
  -5  10   6        1.09       16.68      9.40 o
  -4  10   6       12.35       19.28      9.05 o
  -3  10   6       50.28       71.46      9.23 o
  -2  10   6        0.59       -1.32      5.88 o
  -1  10   6        2.73        0.11      6.44 o
   0  10   6        4.82        9.37      6.65 o
   1  10   6       20.83       12.78      6.66 o
   2  10   6        3.74        9.73      6.58 o
   3  10   6        0.85        8.26      7.21 o
   4  10   6        9.51        1.38      7.17 o
   5  10   6       16.45        9.83      8.01 o
  -4  11   6        0.00       -3.87      8.74 o
  -3  11   6        0.12        4.60      8.37 o
  -2  11   6       85.09       91.63      9.97 o
  -1  11   6        9.66        7.34      8.07 o
   0  11   6       57.58       55.38     12.75 o
   1  11   6       18.93        6.57      7.56 o
   2  11   6        1.72       -2.84      7.23 o
   3  11   6        0.06        4.11      8.26 o
 -12   1   7       37.48       30.39     11.53 o
 -11   1   7       18.01       15.08      9.62 o
 -10   1   7        0.17       -0.77      6.47 o
  -9   1   7       10.76        8.74      5.45 o
  -8   1   7       63.44       66.66      6.29 o
  -7   1   7       95.02       95.77      6.00 o
  -6   1   7       40.13       44.01      3.94 o
  -5   1   7        2.11       -0.57      2.53 o
  -4   1   7       21.48       11.68      2.99 o
  -3   1   7        2.06        0.76      2.60 o
  -2   1   7      301.83      268.79      5.64 o
  -1   1   7      353.38      398.65      8.38 o
   0   1   7      215.04      188.24      4.58 o
   1   1   7       87.23       92.90      3.96 o
   2   1   7        6.50        6.25      2.80 o
   3   1   7      235.71      276.73      7.65 o
   4   1   7      134.06      138.32      6.31 o
   5   1   7       72.86       67.34      4.45 o
   6   1   7      213.33      175.13      7.10 o
   7   1   7      169.12      160.22      8.62 o
   8   1   7      110.93      105.85     11.31 o
   9   1   7        0.00       -7.00      5.85 o
  10   1   7       53.17       65.90      9.39 o
 -11   2   7      170.57      191.09     15.05 o
 -10   2   7        0.37       -0.41      7.21 o
  -9   2   7       92.04       88.27     10.26 o
  -8   2   7       42.49       31.63      5.81 o
  -7   2   7       11.34       10.11      4.30 o
  -6   2   7        0.22       -2.58      3.80 o
  -5   2   7      800.79      788.42     12.33 o
  -4   2   7      596.97      627.11     11.17 o
  -3   2   7     3015.81     3065.42     33.60 o
  -2   2   7      940.09      936.50     12.12 o
  -1   2   7       25.56       27.24      2.79 o
   0   2   7     1550.08     1614.53     20.81 o
   1   2   7        8.05       12.10      2.54 o
   2   2   7      184.11      220.50      5.51 o
   3   2   7       72.95       73.38      4.31 o
   4   2   7       81.07       98.06      5.00 o
   5   2   7      128.55      138.44      5.97 o
   6   2   7      160.97      184.29     11.60 o
   7   2   7      194.81      190.89     11.50 o
   8   2   7       38.03       52.51      8.28 o
   9   2   7       63.19       68.04      9.53 o
  10   2   7       58.08       85.23     16.15 o
 -11   3   7        0.05       13.19      8.03 o
 -10   3   7        2.44       -1.60      6.38 o
  -9   3   7        1.62       -6.80      5.10 o
  -8   3   7       35.93       44.62      6.00 o
  -7   3   7       94.88       83.61      7.50 o
  -6   3   7        0.84       -1.12      3.45 o
  -5   3   7      170.76      211.45      6.33 o
  -4   3   7       23.24       17.34      3.75 o
  -3   3   7        6.61        9.14      3.10 o
  -2   3   7      405.12      455.97      8.92 o
  -1   3   7        9.47        7.92      3.82 o
   0   3   7       30.38       23.96      4.02 o
   1   3   7      114.06      120.80      6.12 o
   2   3   7       12.05        4.36      2.80 o
   3   3   7       76.90       65.77      5.78 o
   4   3   7        5.28        5.21      5.10 o
   5   3   7       11.96        9.79      4.17 o
   6   3   7      281.24      304.42     14.75 o
   7   3   7        8.06        4.31      5.18 o
   8   3   7       20.80       21.61      8.03 o
   9   3   7       29.29       30.10      9.34 o
  10   3   7        1.09        1.92      9.73 o
 -11   4   7        3.14        2.65      6.91 o
 -10   4   7        0.11       -2.64      5.90 o
  -9   4   7        9.66       11.25      7.19 o
  -8   4   7      282.39      315.58     14.61 o
  -7   4   7      128.77      148.79     10.62 o
  -6   4   7        5.85        3.32      3.93 o
  -5   4   7        1.26       -3.60      3.12 o
  -4   4   7       36.60       37.00      4.16 o
  -3   4   7       94.44       84.81      5.02 o
  -2   4   7      864.34      942.29     14.41 o
  -1   4   7     1158.33     1175.62     20.97 o
   0   4   7      448.16      446.59     11.23 o
   1   4   7       32.72       35.47      4.89 o
   2   4   7      205.04      204.51      6.42 o
   3   4   7       42.32       48.19      4.18 o
   4   4   7      520.38      474.49     10.46 o
   5   4   7      573.84      511.70     11.73 o
   6   4   7       10.84       -2.23      5.16 o
   7   4   7       40.82       46.97      7.06 o
   8   4   7        9.11        7.08      6.76 o
   9   4   7        0.12       -5.65      8.35 o
 -10   5   7        0.02       -2.98      9.04 o
  -9   5   7       43.99       49.21      9.88 o
  -8   5   7      139.84      144.50     12.32 o
  -7   5   7      185.20      211.74     11.57 o
  -6   5   7      119.88      156.03      9.98 o
  -5   5   7       32.45       31.57      4.98 o
  -4   5   7      430.34      423.66     10.07 o
  -3   5   7       20.10       37.96      4.17 o
  -2   5   7      272.69      274.95      6.51 o
  -1   5   7       54.71       72.76      4.43 o
   0   5   7       69.16       76.06      6.06 o
   1   5   7      276.65      334.60      9.86 o
   2   5   7       51.02       63.64      4.34 o
   3   5   7       32.41       28.67      3.72 o
   4   5   7      406.55      364.80      9.68 o
   5   5   7       17.22       17.19      5.24 o
   6   5   7        0.05        3.45      5.03 o
   7   5   7        0.33       -4.37      5.30 o
   8   5   7       32.01       25.28      8.66 o
   9   5   7        0.11       -9.09      8.56 o
 -10   6   7        8.43        6.29     10.32 o
  -9   6   7        3.05        6.25      9.12 o
  -8   6   7       29.31       26.51      8.58 o
  -7   6   7       33.28       57.76      8.63 o
  -6   6   7        2.08       -2.44      5.82 o
  -5   6   7      182.81      159.79      9.80 o
  -4   6   7      100.39      115.65      8.31 o
  -3   6   7      218.70      248.42      7.54 o
  -2   6   7       93.66       98.50      5.28 o
  -1   6   7        0.09       -0.51      2.72 o
   0   6   7      254.37      253.98      8.42 o
   1   6   7       17.52       14.38      3.86 o
   2   6   7     2067.92     2002.32     26.69 o
   3   6   7      534.18      501.65     13.69 o
   4   6   7       10.13        9.04      4.99 o
   5   6   7        1.04        1.30      4.94 o
   6   6   7        3.45        1.03      5.18 o
   7   6   7       44.25       49.21      7.94 o
   8   6   7        7.71       10.46      7.90 o
  -9   7   7        0.78        0.85      9.23 o
  -8   7   7        0.71        5.49      8.21 o
  -7   7   7        7.55       -1.40      7.77 o
  -6   7   7        1.83        3.77      6.03 o
  -5   7   7       80.21       58.67      8.45 o
  -4   7   7        2.93        1.77      5.49 o
  -3   7   7        1.62        1.82      5.05 o
  -2   7   7       21.35       14.07      4.82 o
  -1   7   7       19.25       12.56      6.04 o
   0   7   7       15.16       14.39      4.76 o
   1   7   7       63.73       61.73      5.49 o
   2   7   7       11.37        2.57      4.71 o
   3   7   7      580.89      553.74     14.23 o
   4   7   7       15.64       12.45      5.27 o
   5   7   7       67.94       56.32      7.17 o
   6   7   7       24.33       23.64      6.74 o
   7   7   7        0.68       -9.60      6.76 o
   8   7   7       15.66       15.33      9.04 o
  -8   8   7        7.64       -4.30      8.34 o
  -7   8   7        2.14        2.03      8.24 o
  -6   8   7       84.55       82.46      9.86 o
  -5   8   7        0.22       -4.81      5.63 o
  -4   8   7       27.67       31.45      6.97 o
  -3   8   7      129.40      125.29     10.35 o
  -2   8   7        0.06        2.77      4.62 o
  -1   8   7        9.82        4.23      5.24 o
   0   8   7      799.65      786.05     18.53 o
   1   8   7      307.77      343.30     11.51 o
   2   8   7       97.12      106.49      7.43 o
   3   8   7      244.81      233.23     11.23 o
   4   8   7       34.45       31.21      6.83 o
   5   8   7        4.74        3.06      6.16 o
   6   8   7        0.82       -0.09      6.68 o
   7   8   7       26.79       41.09      9.99 o
  -7   9   7       37.08       39.30     12.78 o
  -6   9   7        0.00       -8.18      7.36 o
  -5   9   7       28.17       26.33      7.91 o
  -4   9   7       23.44       24.04      7.22 o
  -3   9   7        0.57       -4.07      5.73 o
  -2   9   7       53.96       51.04      6.65 o
  -1   9   7        1.31        1.89      5.43 o
   0   9   7       12.75        6.54      5.63 o
   1   9   7       58.06       44.71      6.70 o
   2   9   7        1.63       -1.29      5.55 o
   3   9   7       16.82        8.19      5.92 o
   4   9   7        8.07        7.95      6.25 o
   5   9   7       14.89        9.17      7.03 o
   6   9   7       24.62       11.17      8.40 o
  -6  10   7       24.53       43.16     12.66 o
  -5  10   7        2.92       28.67     11.58 o
  -4  10   7        9.07        5.74      7.16 o
  -3  10   7       14.12       12.52      7.35 o
  -2  10   7      248.54      273.10     15.89 o
  -1  10   7      253.62      285.76     15.65 o
   0  10   7        2.16        7.03      6.72 o
   1  10   7       46.35       40.43      7.69 o
   2  10   7       97.27      102.60      9.69 o
   3  10   7        1.33        0.53      6.73 o
   4  10   7        2.03        3.99      7.02 o
  -3  11   7       14.10        6.65      8.99 o
  -2  11   7       88.08      100.95     10.10 o
  -1  11   7        4.74       -1.39      7.92 o
   0  11   7        4.62       -4.98      7.78 o
   1  11   7        1.99        9.53      7.39 o
   2  11   7        3.32       16.55      8.50 o
 -11   0   8        2.29       -6.63     12.77 o
 -10   0   8        0.03      -16.17     14.28 o
  -9   0   8       10.40        3.88      8.27 o
  -8   0   8       24.79       24.14     13.65 o
  -7   0   8      232.94      239.79     11.34 o
  -6   0   8     1317.61     1320.66     23.59 o
  -5   0   8       22.02       22.75      4.37 o
  -4   0   8        9.84       11.70      4.84 o
  -3   0   8      143.16      151.22      7.55 o
  -2   0   8      859.41      875.55     20.87 o
  -1   0   8     1818.26     1813.76     32.24 o
   0   0   8      920.13      804.36     18.57 o
   1   0   8      574.72      544.91     19.68 o
   2   0   8     3322.26     3650.63     60.05 o
   3   0   8       64.57       88.92      7.75 o
   4   0   8      320.26      294.80     11.16 o
   5   0   8       39.69       41.67      7.90 o
   6   0   8     1822.54     1725.36     92.60 o
   7   0   8       22.77       10.11     11.65 o
   8   0   8      448.81      518.10     35.22 o
   9   0   8      321.25      338.34     42.14 o
  10   0   8       15.72       -0.24     18.33 o
 -11   1   8        1.52        0.42      9.03 o
 -10   1   8       12.27       10.06      8.31 o
  -9   1   8        1.93       -0.15      6.47 o
  -8   1   8       32.60       20.23      5.19 o
  -7   1   8        2.83        5.27      3.79 o
  -6   1   8       63.80       87.56      6.25 o
  -5   1   8      137.87      163.78      6.05 o
  -4   1   8       19.70       19.39      3.23 o
  -3   1   8        0.46       -3.49      2.33 o
  -2   1   8       59.68       52.44      4.97 o
  -1   1   8        3.40        5.23      2.55 o
   0   1   8       28.40       35.80      3.28 o
   1   1   8       58.68       68.39      3.95 o
   2   1   8        5.66        4.52      3.12 o
   3   1   8       28.55       24.36      3.94 o
   4   1   8      224.21      228.25      8.44 o
   5   1   8       74.73       79.32      6.27 o
   6   1   8        2.05        9.32      5.64 o
   7   1   8      209.71      215.11     14.12 o
   8   1   8       86.36       90.55     13.07 o
   9   1   8       12.13        2.68     12.30 o
  10   1   8        8.92        5.61     24.39 o
 -11   2   8        4.01        4.46      8.43 o
 -10   2   8       62.71       75.04     11.31 o
  -9   2   8       19.50        9.78      6.27 o
  -8   2   8       94.74       97.68      7.67 o
  -7   2   8       32.70       29.91      5.73 o
  -6   2   8       22.95       17.25      4.15 o
  -5   2   8       84.83       88.12      5.18 o
  -4   2   8        8.30       16.14      3.70 o
  -3   2   8       41.19       39.73      3.87 o
  -2   2   8       11.55       13.14      2.89 o
  -1   2   8        4.37        4.61      2.57 o
   0   2   8      219.01      265.75      6.41 o
   1   2   8       91.41       90.73      4.09 o
   2   2   8      315.88      361.85      8.50 o
   3   2   8      466.71      449.64      9.23 o
   4   2   8      461.64      472.09      9.46 o
   5   2   8        4.70       -2.18      3.58 o
   6   2   8     1642.96     1544.30     24.74 o
   7   2   8      164.85      172.61      9.39 o
   8   2   8      146.19      156.86     10.61 o
   9   2   8       16.58       16.09      7.48 o
 -11   3   8        7.92       -4.58      7.01 o
 -10   3   8       62.75       68.74      8.58 o
  -9   3   8       45.00       34.19      8.98 o
  -8   3   8        0.00        0.98      6.56 o
  -7   3   8       10.85        8.84      6.11 o
  -6   3   8        6.65        5.19      4.22 o
  -5   3   8      401.02      416.90     10.92 o
  -4   3   8        1.73       -1.87      3.43 o
  -3   3   8       26.95       29.80      3.84 o
  -2   3   8      112.33      148.02      7.56 o
  -1   3   8       14.97       17.32      4.46 o
   0   3   8      400.71      399.51      9.74 o
   1   3   8       32.74       30.40      4.60 o
   2   3   8      113.20      117.26      7.14 o
   3   3   8      235.19      194.87      7.00 o
   4   3   8       16.54       16.04      4.02 o
   5   3   8      328.67      311.09     13.06 o
   6   3   8      780.20      798.43     21.37 o
   7   3   8       21.73        8.24      7.12 o
   8   3   8        0.24       -3.04      6.57 o
   9   3   8        4.95       -6.39      7.61 o
 -11   4   8       17.41       27.58     12.61 o
 -10   4   8       65.99       72.22     14.14 o
  -9   4   8      105.43      116.17     14.98 o
  -8   4   8       40.98       33.14      8.23 o
  -7   4   8      192.41      156.00     11.10 o
  -6   4   8       70.20       72.30      6.25 o
  -5   4   8       22.07       15.77      4.54 o
  -4   4   8       57.36       76.82      5.97 o
  -3   4   8      118.02      131.73      6.10 o
  -2   4   8      842.11      888.33     15.27 o
  -1   4   8        8.51       10.08      4.56 o
   0   4   8        7.05        4.49      4.55 o
   1   4   8      175.62      181.74      8.04 o
   2   4   8      258.14      268.25      7.33 o
   3   4   8       18.23       20.31      3.83 o
   4   4   8      570.33      584.82     12.06 o
   5   4   8      440.00      408.70     11.72 o
   6   4   8      268.85      259.01     10.11 o
   7   4   8        7.70        4.92      6.35 o
   8   4   8       69.63       58.16      9.88 o
   9   4   8       20.73       23.17      9.46 o
 -10   5   8        0.00       13.48      9.99 o
  -9   5   8        7.42        1.37     10.07 o
  -8   5   8       21.87       26.68      9.91 o
  -7   5   8        9.90        4.16      5.91 o
  -6   5   8      174.71      158.77      9.41 o
  -5   5   8       39.72       48.28      7.63 o
  -4   5   8       18.99       16.31      4.38 o
  -3   5   8        3.56       -1.37      3.85 o
  -2   5   8        1.17        3.24      3.35 o
  -1   5   8      168.56      174.03      8.38 o
   0   5   8        0.20       -6.82      4.54 o
   1   5   8       70.79       76.79      6.67 o
   2   5   8       46.52       43.19      4.39 o
   3   5   8       20.74       14.96      4.23 o
   4   5   8      293.71      278.43      9.32 o
   5   5   8       15.94       23.86      6.23 o
   6   5   8        0.03       -4.16      5.21 o
   7   5   8        6.33       -3.39      5.76 o
   8   5   8        3.50        0.82      8.28 o
 -10   6   8        4.96      -13.40      8.93 o
  -9   6   8       24.49       19.66      9.12 o
  -8   6   8        0.94        3.72      7.51 o
  -7   6   8        1.79       -2.54      6.29 o
  -6   6   8       72.34       91.85      8.64 o
  -5   6   8        3.39       -2.26      5.32 o
  -4   6   8      202.32      226.13     10.67 o
  -3   6   8        7.75        6.80      4.46 o
  -2   6   8      145.50      152.03      6.59 o
  -1   6   8      112.15      125.06      9.32 o
   0   6   8        1.30       -1.98      3.47 o
   1   6   8       31.42       28.45      4.30 o
   2   6   8     1279.05     1224.07     25.35 o
   3   6   8      233.69      252.02      9.25 o
   4   6   8       59.00       63.95      6.54 o
   5   6   8        4.53       11.61      5.51 o
   6   6   8       50.90       58.57      7.84 o
   7   6   8        8.33        2.85      6.46 o
   8   6   8       53.13       53.58     13.67 o
  -9   7   8        8.42       14.46     11.17 o
  -8   7   8       36.76       34.80      9.45 o
  -7   7   8        5.52        1.76      7.82 o
  -6   7   8      143.10      169.87     11.06 o
  -5   7   8        2.97        2.81      5.62 o
  -4   7   8        1.92       -4.06      5.13 o
  -3   7   8       40.63       31.08      5.99 o
  -2   7   8      136.11      147.38      7.96 o
  -1   7   8      134.76      139.96      6.93 o
   0   7   8       26.80       20.19      5.17 o
   1   7   8      152.85      139.14      7.41 o
   2   7   8      250.89      254.46     10.92 o
   3   7   8       69.35       50.17      6.05 o
   4   7   8        5.29       -5.28      4.80 o
   5   7   8       28.76       27.60     10.52 o
   6   7   8        0.80       -2.16      6.12 o
   7   7   8        1.88       -0.16      7.11 o
  -8   8   8        2.43       11.84      9.42 o
  -7   8   8        0.00        7.84      8.42 o
  -6   8   8        6.73        7.40      6.69 o
  -5   8   8      136.63      112.66     12.37 o
  -4   8   8       30.19       23.21      6.57 o
  -3   8   8       25.05       16.09      5.76 o
  -2   8   8      135.53      108.70      7.48 o
  -1   8   8        9.12        6.40      4.85 o
   0   8   8      210.85      226.30      9.59 o
   1   8   8      141.75      142.37      7.92 o
   2   8   8       71.69       76.79      6.90 o
   3   8   8        8.29       18.84      6.13 o
   4   8   8       13.56        7.76      5.83 o
   5   8   8        9.00       18.99      7.32 o
   6   8   8       35.24       23.13      8.00 o
  -7   9   8       13.08       10.20      9.34 o
  -6   9   8        1.14       -4.70      7.50 o
  -5   9   8        0.82       -5.23      6.50 o
  -4   9   8        9.90       -8.22      6.71 o
  -3   9   8        5.55        0.20      5.79 o
  -2   9   8      168.05      172.21      9.66 o
  -1   9   8       13.10       -1.58      5.32 o
   0   9   8      193.63      195.05     10.44 o
   1   9   8       64.67       64.92      7.26 o
   2   9   8        0.89       -5.22      5.70 o
   3   9   8       13.29       10.10      6.00 o
   4   9   8        5.33        6.78      6.49 o
   5   9   8       47.20       59.84      8.92 o
  -5  10   8        0.84        2.20      7.86 o
  -4  10   8        0.10        4.00      7.38 o
  -3  10   8        0.46        4.88      7.17 o
  -2  10   8      159.53      175.92     10.85 o
  -1  10   8      139.06      169.37     12.28 o
   0  10   8       32.97       27.01      7.61 o
   1  10   8       23.52       26.22      6.98 o
   2  10   8        7.74        5.29      7.18 o
   3  10   8       15.85       21.25      9.34 o
  -1  11   8       58.31       49.50      9.05 o
   0  11   8        0.86        7.51      7.64 o
 -11   1   9       21.87        7.60      9.31 o
 -10   1   9       12.81       10.01      6.96 o
  -9   1   9       13.93       12.01      6.27 o
  -8   1   9       16.75       12.52      4.73 o
  -7   1   9       13.90       15.96      5.93 o
  -6   1   9        4.25       -4.68      3.69 o
  -5   1   9       91.69      115.59      5.44 o
  -4   1   9       24.94       23.14      3.81 o
  -3   1   9       80.06       98.19      5.90 o
  -2   1   9       50.60       68.94      4.76 o
  -1   1   9       49.32       48.43      4.06 o
   0   1   9       21.96       18.78      3.42 o
   1   1   9        6.17       15.25      3.52 o
   2   1   9      268.37      301.76      9.55 o
   3   1   9       14.12       20.47      4.22 o
   4   1   9      197.80      184.69      8.45 o
   5   1   9      202.32      206.66     10.04 o
   6   1   9       42.20       39.70      6.95 o
   7   1   9        8.00       19.61      8.62 o
   8   1   9      111.17      124.30     16.49 o
   9   1   9        4.70        1.02     12.59 o
 -11   2   9        0.20       -3.35      7.40 o
 -10   2   9       18.19       15.92      6.65 o
  -9   2   9        1.25       13.40      8.25 o
  -8   2   9        3.32       18.71      7.81 o
  -7   2   9       65.44       58.99      7.29 o
  -6   2   9       38.11       46.48      5.72 o
  -5   2   9       44.83       50.64      4.94 o
  -4   2   9      277.57      282.36      8.37 o
  -3   2   9       48.28       46.26      4.19 o
  -2   2   9      227.62      257.44      6.54 o
  -1   2   9      103.63      110.06      4.55 o
   0   2   9      231.62      273.71      7.64 o
   1   2   9        6.23        5.99      3.91 o
   2   2   9       64.01       75.19      5.64 o
   3   2   9       13.44       14.01      4.26 o
   4   2   9      131.09      131.02      8.22 o
   5   2   9       63.76       67.91      7.35 o
   6   2   9       16.01       12.79      6.80 o
   7   2   9       15.82       23.58      8.99 o
   8   2   9       19.85       18.62      9.56 o
   9   2   9        0.48        2.63     10.99 o
 -11   3   9       45.95       20.57     15.12 o
 -10   3   9        0.19      -12.99      8.66 o
  -9   3   9       12.02        0.29      8.25 o
  -8   3   9       36.79       41.93      9.62 o
  -7   3   9       72.17       56.78      6.92 o
  -6   3   9        0.00       -1.54      4.75 o
  -5   3   9      109.27      110.70      9.93 o
  -4   3   9      159.36      191.40      7.58 o
  -3   3   9        0.08       -0.93      3.85 o
  -2   3   9       16.39       17.95      3.85 o
  -1   3   9      219.96      234.79      8.89 o
   0   3   9        0.81        5.91      3.82 o
   1   3   9      115.02      106.77      4.79 o
   2   3   9       18.58       15.86      3.52 o
   3   3   9       56.95       48.70      5.31 o
   4   3   9       10.32        2.38      4.22 o
   5   3   9       16.62       13.37      5.24 o
   6   3   9       28.52       12.82      5.67 o
   7   3   9       13.89       14.69      6.22 o
   8   3   9        0.95       -3.83      6.53 o
   9   3   9       13.07       22.48      7.94 o
 -10   4   9       46.43       65.17     13.63 o
  -9   4   9       13.30        7.60      8.79 o
  -8   4   9       17.32        2.47      8.17 o
  -7   4   9       54.16       51.82      8.11 o
  -6   4   9      201.54      201.33     10.31 o
  -5   4   9        9.98       10.92      4.89 o
  -4   4   9       55.98       52.58      5.47 o
  -3   4   9        0.49        0.93      3.32 o
  -2   4   9       11.56       16.06      4.44 o
  -1   4   9       96.72       89.86      7.31 o
   0   4   9      162.14      162.09      7.83 o
   1   4   9      120.06      143.17      8.85 o
   2   4   9        0.39       -1.80      3.77 o
   3   4   9        1.03        3.82      3.65 o
   4   4   9      588.94      587.35     13.33 o
   5   4   9       56.77       41.48      5.81 o
   6   4   9       81.15       84.46      8.13 o
   7   4   9        0.03        2.78      6.02 o
   8   4   9       19.59       12.58      7.98 o
 -10   5   9        0.02      -10.69     10.37 o
  -9   5   9        0.10        6.70      8.07 o
  -8   5   9       38.32       48.97      8.95 o
  -7   5   9       63.45       69.88      9.25 o
  -6   5   9       36.97       36.10      6.49 o
  -5   5   9       42.69       28.73      6.29 o
  -4   5   9       80.95       95.38      6.52 o
  -3   5   9       18.18       23.28      4.55 o
  -2   5   9       27.95       31.34      4.57 o
  -1   5   9        5.81        5.42      5.53 o
   0   5   9       10.65       16.83      5.96 o
   1   5   9       40.57       34.67      6.64 o
   2   5   9        0.14       -1.22      4.16 o
   3   5   9      250.92      250.48      8.44 o
   4   5   9      136.24      139.53      7.70 o
   5   5   9       53.01       53.02      6.37 o
   6   5   9       77.80       83.21      8.70 o
   7   5   9        4.93        0.22      6.92 o
   8   5   9        0.62       -6.34      9.12 o
  -9   6   9       16.99       19.74      9.34 o
  -8   6   9        3.86        7.84      8.09 o
  -7   6   9       34.60       38.50      7.71 o
  -6   6   9      109.94      100.64      9.69 o
  -5   6   9        3.59        4.18      5.51 o
  -4   6   9       20.70       18.07      5.78 o
  -3   6   9       12.75       13.14      4.71 o
  -2   6   9       28.55       31.63      4.30 o
  -1   6   9       92.80       95.34      5.91 o
   0   6   9      198.13      223.87     11.27 o
   1   6   9        7.80        1.69      5.89 o
   2   6   9       75.48       73.97      7.57 o
   3   6   9        5.15        1.22      4.15 o
   4   6   9        5.05        2.21      4.83 o
   5   6   9      108.13      112.38     10.83 o
   6   6   9       26.09       24.47      6.97 o
   7   6   9       25.48       23.07      7.98 o
  -9   7   9       34.79       11.86     10.64 o
  -8   7   9        6.83       -2.36      8.35 o
  -7   7   9        4.27       12.56      8.09 o
  -6   7   9        3.49       14.44      6.48 o
  -5   7   9       15.77       12.12      6.13 o
  -4   7   9       70.51       60.44      6.72 o
  -3   7   9       71.34       78.47      6.55 o
  -2   7   9       40.87       23.98      5.56 o
  -1   7   9        6.45        0.03      4.51 o
   0   7   9       56.31       70.99      7.29 o
   1   7   9      170.54      152.40     11.68 o
   2   7   9      484.17      446.38     12.81 o
   3   7   9       91.54      106.96      7.33 o
   4   7   9       18.89       18.00      6.14 o
   5   7   9       43.49       47.90      7.38 o
   6   7   9        0.70       -0.82      6.38 o
  -8   8   9        0.75        2.15      9.09 o
  -7   8   9        0.04       -8.94      7.55 o
  -6   8   9        4.79        7.57      6.92 o
  -5   8   9       11.22        3.76      6.24 o
  -4   8   9        2.86       -1.00      5.65 o
  -3   8   9        0.07        3.85      5.43 o
  -2   8   9       69.84       65.36      9.00 o
  -1   8   9        9.17        8.58      4.87 o
   0   8   9       57.03       62.50      8.69 o
   1   8   9      100.09      105.25      7.19 o
   2   8   9       26.91       26.41      5.62 o
   3   8   9       10.70        4.31      5.43 o
   4   8   9        0.41       -2.23      5.90 o
   5   8   9       31.25       22.17      7.20 o
  -6   9   9        0.67       -7.42      7.97 o
  -5   9   9        1.49       17.52      7.15 o
  -4   9   9       72.25       88.52      9.30 o
  -3   9   9        3.70        2.60      5.89 o
  -2   9   9        0.01       -3.16      5.62 o
  -1   9   9        4.94       -4.88      7.47 o
   0   9   9        0.00        3.45      6.34 o
   1   9   9        1.46       -1.28      5.17 o
   2   9   9       50.53       44.68      7.14 o
   3   9   9       64.29       68.74      7.92 o
   4   9   9        2.30       -1.13      7.80 o
  -4  10   9       29.47       23.50      9.65 o
  -3  10   9       12.41       16.77      8.52 o
  -2  10   9       11.26        3.90      6.78 o
  -1  10   9       33.87       46.36      8.20 o
   0  10   9        2.74        4.69      6.11 o
   1  10   9       37.64       50.27      9.41 o
   2  10   9        0.87       -1.16      6.45 o
 -11   0  10        8.37       16.30     14.28 o
 -10   0  10        4.10        8.71      9.64 o
  -9   0  10        0.76        9.45      8.29 o
  -8   0  10       43.85       32.98      8.04 o
  -7   0  10        2.18        5.43      9.90 o
  -6   0  10        0.23       -8.83      7.53 o
  -5   0  10      159.64      173.40     11.77 o
  -4   0  10      243.62      238.98     12.89 o
  -3   0  10      627.20      626.94     16.51 o
  -2   0  10        1.23        5.96      6.29 o
  -1   0  10      348.34      305.89     14.62 o
   0   0  10     2672.19     2634.00     52.19 o
   1   0  10        4.80        1.33      5.70 o
   2   0  10        5.91       -2.67      5.92 o
   3   0  10       26.42       17.42     10.31 o
   4   0  10        5.87        9.97      7.40 o
   5   0  10      203.19      228.05     18.69 o
   6   0  10       10.92       10.71      9.96 o
   7   0  10       20.47       23.92     14.03 o
   8   0  10       14.27        9.41     13.24 o
   9   0  10       14.81       49.26     23.32 o
 -11   1  10       33.85       28.80      8.50 o
 -10   1  10       33.14       35.06      8.35 o
  -9   1  10       37.88       32.70      9.13 o
  -8   1  10       72.91       80.47      9.18 o
  -7   1  10       10.88        3.77      5.24 o
  -6   1  10      183.73      175.81      7.64 o
  -5   1  10      133.65      135.89      7.36 o
  -4   1  10       77.05       85.42      6.19 o
  -3   1  10      192.39      202.42      7.56 o
  -2   1  10      298.39      302.76      8.16 o
  -1   1  10      556.71      599.95     12.48 o
   0   1  10       25.04       35.33      4.60 o
   1   1  10      119.76      122.90      6.71 o
   2   1  10       11.96        7.27      4.38 o
   3   1  10      158.17      143.11      8.35 o
   4   1  10       55.49       50.86      7.38 o
   5   1  10       14.38       18.51      5.68 o
   6   1  10        0.18        7.77      5.96 o
   7   1  10        4.46        3.50      8.30 o
   8   1  10       12.00        7.03     10.25 o
 -11   2  10        5.61        8.65     15.89 o
 -10   2  10        1.22        7.34     10.91 o
  -9   2  10       29.29       37.10     10.83 o
  -8   2  10        0.20       -5.90      6.10 o
  -7   2  10       96.18      107.50      8.09 o
  -6   2  10        6.28        0.82      4.68 o
  -5   2  10        8.86       11.03      4.72 o
  -4   2  10        7.16       10.32      4.50 o
  -3   2  10       28.92       31.98      4.68 o
  -2   2  10        2.41        1.20      3.53 o
  -1   2  10       38.61       35.56      3.61 o
   0   2  10       48.28       45.77      3.90 o
   1   2  10      180.90      200.48      6.44 o
   2   2  10      128.85      122.57     12.26 o
   3   2  10       28.04       29.65      5.64 o
   4   2  10       23.78       18.58      5.78 o
   5   2  10      123.95      128.68      9.96 o
   6   2  10        0.04        5.41      6.88 o
   7   2  10       21.21       17.85     13.46 o
   8   2  10       45.03       63.21     16.30 o
 -10   3  10        0.88       11.97     15.69 o
  -9   3  10        0.19       -4.78      8.11 o
  -8   3  10        6.49       -2.66      7.43 o
  -7   3  10      524.84      501.42     15.47 o
  -6   3  10       77.90       67.90      8.38 o
  -5   3  10       31.53       31.74      5.46 o
  -4   3  10       51.39       40.48      5.15 o
  -3   3  10        7.51        1.30      3.56 o
  -2   3  10        1.01        3.77      2.90 o
  -1   3  10        5.75        5.63      3.38 o
   0   3  10      129.38      136.58      6.03 o
   1   3  10       73.40       90.65      4.73 o
   2   3  10       13.10        7.76      3.28 o
   3   3  10      236.22      247.33      9.68 o
   4   3  10      991.13      957.54     32.43 o
   5   3  10       72.13       64.17      7.71 o
   6   3  10       83.25       84.45      8.03 o
   7   3  10       26.16       31.05      9.61 o
   8   3  10        2.91       -7.79     11.74 o
 -10   4  10       14.42       14.51     27.71 o
  -9   4  10        5.61       19.79      9.19 o
  -8   4  10        6.92       10.76      8.60 o
  -7   4  10       32.94       21.64      8.03 o
  -6   4  10       53.92       53.02      7.45 o
  -5   4  10       28.62       39.04      8.41 o
  -4   4  10      139.94      131.05      9.52 o
  -3   4  10       10.16        3.35      3.73 o
  -2   4  10       66.79       67.28      4.98 o
  -1   4  10       40.68       32.80      6.12 o
   0   4  10       16.66       -1.58      4.70 o
   1   4  10      263.77      292.59     10.54 o
   2   4  10        6.33        6.49      6.69 o
   3   4  10      329.28      302.49      9.26 o
   4   4  10       16.46       14.87      5.02 o
   5   4  10       17.09        9.75      5.29 o
   6   4  10       53.05       49.55      7.59 o
   7   4  10       52.16       49.07      7.25 o
   8   4  10       35.85       34.49      8.11 o
  -9   5  10       20.78       16.71      9.00 o
  -8   5  10       39.58       19.43      9.27 o
  -7   5  10       95.65      100.65     10.75 o
  -6   5  10       16.08       22.65      6.54 o
  -5   5  10      158.79      148.33      9.53 o
  -4   5  10       25.79       21.23      5.43 o
  -3   5  10       37.38       31.67      4.82 o
  -2   5  10      163.22      167.37      8.56 o
  -1   5  10       59.89       55.64      7.35 o
   0   5  10      353.83      325.72     12.34 o
   1   5  10       81.81       87.27      9.50 o
   2   5  10       81.75       77.37      6.99 o
   3   5  10       29.16       27.86      4.59 o
   4   5  10       33.58       27.32      5.23 o
   5   5  10       44.24       52.84      7.51 o
   6   5  10       11.65        7.80      6.23 o
   7   5  10       31.31       47.00     13.83 o
  -9   6  10       36.28       37.87     11.22 o
  -8   6  10       22.35       23.27      9.13 o
  -7   6  10        0.39        7.86      6.87 o
  -6   6  10        4.39       -4.06      6.29 o
  -5   6  10        4.07       -8.15      5.43 o
  -4   6  10       18.49        8.60      5.55 o
  -3   6  10       16.63       10.65      4.79 o
  -2   6  10       11.58        3.72      4.83 o
  -1   6  10       26.84       27.36      8.25 o
   0   6  10       37.41       20.68      7.65 o
   1   6  10      159.66      177.29     17.99 o
   2   6  10       66.34       81.03      7.97 o
   3   6  10       41.50       46.91      5.50 o
   4   6  10       32.11       31.98      6.55 o
   5   6  10        4.27       11.20      6.26 o
   6   6  10       15.26       -2.16      6.42 o
   7   6  10        5.31        8.16      7.50 o
  -8   7  10        4.38      -12.15      8.59 o
  -7   7  10       14.37        3.30      9.97 o
  -6   7  10       50.37       55.49     12.23 o
  -5   7  10       22.52       21.88      7.95 o
  -4   7  10       89.11       94.30      9.20 o
  -3   7  10       81.73       69.60      7.02 o
  -2   7  10       21.86       21.19      4.99 o
  -1   7  10       14.12       -2.14      5.86 o
   0   7  10       62.85       65.72     10.85 o
   1   7  10       48.72       47.41      7.84 o
   2   7  10        3.28        8.94      6.59 o
   3   7  10        7.58        3.21      4.99 o
   4   7  10        1.60        2.03      5.38 o
   5   7  10      103.94      116.56     10.93 o
   6   7  10       30.14       50.73      8.81 o
  -7   8  10        0.44       -1.91      8.34 o
  -6   8  10        5.85        0.95      6.65 o
  -5   8  10        1.13       12.47      6.50 o
  -4   8  10        0.96       -3.15      5.74 o
  -3   8  10       17.05       13.91      5.90 o
  -2   8  10       13.10       14.37      5.43 o
  -1   8  10        0.60        1.19      4.51 o
   0   8  10       37.01       52.45      6.31 o
   1   8  10        7.06        0.31      4.47 o
   2   8  10        0.76        2.19      4.98 o
   3   8  10       52.06       81.12     10.15 o
   4   8  10        1.61       -1.89      6.95 o
   5   8  10       38.96       22.84     11.19 o
  -5   9  10        8.31        8.13      6.79 o
  -4   9  10        9.37        5.60      6.38 o
  -3   9  10       16.89       28.19      6.94 o
  -2   9  10       60.51       40.36      7.08 o
  -1   9  10       79.71       77.73      7.81 o
   0   9  10        3.38        3.32      5.33 o
   1   9  10       13.00       10.80      5.79 o
   2   9  10        1.80       13.18      6.14 o
   3   9  10       60.96       77.36      8.87 o
  -3  10  10        3.98      -10.13      6.87 o
  -2  10  10       36.19       36.55      7.89 o
  -1  10  10        1.45       -4.00      5.71 o
   0  10  10       11.98       10.04      6.34 o
 -10   1  11        8.64       17.63     10.46 o
  -9   1  11       56.63       44.81     13.33 o
  -8   1  11       22.61        9.01     10.02 o
  -7   1  11        0.43        7.62      5.42 o
  -6   1  11        2.01       -3.57      5.25 o
  -5   1  11      295.74      295.64     11.80 o
  -4   1  11      542.45      535.44     14.64 o
  -3   1  11      482.02      496.98     14.65 o
  -2   1  11      411.10      406.34     11.45 o
  -1   1  11       22.26       26.02      4.74 o
   0   1  11       16.65       15.12      4.59 o
   1   1  11        0.01       -4.23      4.27 o
   2   1  11        0.08       -1.55      4.87 o
   3   1  11       21.23       15.03      5.41 o
   4   1  11       99.41      117.94      9.05 o
   5   1  11        9.89       23.53      6.07 o
   6   1  11      164.87      167.46     16.57 o
   7   1  11        1.45       -5.34      7.79 o
   8   1  11       69.63       81.23     15.30 o
 -10   2  11        2.08        3.20     10.63 o
  -9   2  11       31.54       18.29     10.57 o
  -8   2  11        3.01        3.79      8.02 o
  -7   2  11        0.31       -3.05      5.28 o
  -6   2  11        1.68       -5.89      4.64 o
  -5   2  11      407.92      405.20     10.90 o
  -4   2  11      174.56      173.86      9.08 o
  -3   2  11       34.72       37.37      5.03 o
  -2   2  11      525.43      544.15     11.29 o
  -1   2  11      585.59      556.34     18.17 o
   0   2  11       73.08       71.72      5.41 o
   1   2  11      179.94      145.70      7.44 o
   2   2  11      167.84      167.24     10.91 o
   3   2  11      164.15      163.25      9.35 o
   4   2  11       34.89       36.83      6.79 o
   5   2  11      131.23      125.53     14.87 o
   6   2  11        3.61        4.96      6.93 o
   7   2  11        1.86       10.26     10.10 o
   8   2  11        1.41        1.80     10.08 o
 -10   3  11        2.45      -13.38     10.44 o
  -9   3  11        0.14        9.92      8.93 o
  -8   3  11        2.12        8.78      9.87 o
  -7   3  11        0.24        9.93      6.27 o
  -6   3  11       18.89       30.18      5.99 o
  -5   3  11       25.24       26.47      5.31 o
  -4   3  11       73.48       71.54      6.09 o
  -3   3  11        0.17        1.82      3.83 o
  -2   3  11        5.99        0.16      3.34 o
  -1   3  11      227.96      228.22      8.13 o
   0   3  11      111.40      116.69      7.61 o
   1   3  11       19.04       16.96      6.07 o
   2   3  11      203.44      235.40      8.86 o
   3   3  11      110.21       81.85      8.69 o
   4   3  11        7.87        9.30      5.89 o
   5   3  11       39.13       48.68      8.15 o
   6   3  11       11.06        9.36      8.04 o
   7   3  11        0.94        7.74     10.36 o
 -10   4  11        2.20       -6.12     11.23 o
  -9   4  11        1.04        2.50     10.22 o
  -8   4  11       19.09       32.34     10.50 o
  -7   4  11      190.49      215.96     13.72 o
  -6   4  11      121.76      126.29      9.87 o
  -5   4  11       27.03       13.62      5.71 o
  -4   4  11        2.72       -2.38      4.47 o
  -3   4  11       17.80       11.34      5.42 o
  -2   4  11       12.79       17.55      5.29 o
  -1   4  11      152.99      185.66     11.47 o
   0   4  11      179.18      172.42      9.76 o
   1   4  11      404.11      420.10     19.32 o
   2   4  11      172.24      197.64      9.48 o
   3   4  11      178.34      208.88      9.95 o
   4   4  11       51.21       49.00      7.10 o
   5   4  11        1.86        0.72      5.34 o
   6   4  11      117.34      108.10     13.39 o
   7   4  11       16.98       26.57      7.00 o
  -9   5  11      131.10      124.22     16.60 o
  -8   5  11        0.41        9.21      9.09 o
  -7   5  11        5.44        5.02      7.09 o
  -6   5  11        1.76       -2.35      6.02 o
  -5   5  11       17.73        5.97      6.14 o
  -4   5  11       29.48       24.93      5.62 o
  -3   5  11        4.28        8.80      4.22 o
  -2   5  11        0.78        2.56      4.83 o
  -1   5  11        1.79       -9.55      6.37 o
   0   5  11        4.45       -1.06      5.76 o
   1   5  11      218.35      229.20     16.54 o
   2   5  11      103.55       93.45      9.06 o
   3   5  11       53.19       72.95      6.99 o
   4   5  11       12.40       11.10      5.46 o
   5   5  11        1.13       13.53      5.85 o
   6   5  11        1.58       -2.47      5.62 o
   7   5  11       19.92       22.17      7.99 o
  -8   6  11       59.23       46.65     15.17 o
  -7   6  11        1.35        9.52      7.85 o
  -6   6  11        0.78        0.05      6.90 o
  -5   6  11        8.74        2.95      6.18 o
  -4   6  11       15.22       23.13      5.97 o
  -3   6  11       10.76        7.74      5.03 o
  -2   6  11       84.12      104.20      8.79 o
  -1   6  11       30.14       65.02     11.15 o
   0   6  11        0.19       -4.25      6.93 o
   1   6  11       23.44       27.67      9.21 o
   2   6  11       30.33       26.29      6.79 o
   3   6  11       75.75      105.11      7.58 o
   4   6  11       85.99       97.32      8.61 o
   5   6  11       38.26       32.53      6.72 o
   6   6  11       37.09       41.12      8.48 o
  -7   7  11       39.77       29.85      9.00 o
  -6   7  11        6.19       11.51      7.08 o
  -5   7  11        0.61       -3.19      6.64 o
  -4   7  11        0.53        7.48      5.89 o
  -3   7  11       29.83       34.06      9.45 o
  -2   7  11       10.86        5.51      4.68 o
  -1   7  11       32.39       12.00      6.46 o
   0   7  11      149.70      144.29     17.55 o
   1   7  11        0.47       -5.86      8.08 o
   2   7  11       23.00        8.95      7.05 o
   3   7  11        3.12        1.01      5.11 o
   4   7  11        9.65       -1.72      5.82 o
   5   7  11        0.35        4.51      6.51 o
  -6   8  11        4.18        9.67      7.74 o
  -5   8  11       24.17       30.62      7.90 o
  -4   8  11        1.29        2.62      7.52 o
  -3   8  11        0.98        2.04      5.83 o
  -2   8  11        0.01       -0.13      5.14 o
  -1   8  11        4.77        0.64      4.98 o
   0   8  11        6.83       -1.33      6.65 o
   1   8  11        1.80       -5.19      6.74 o
   2   8  11       83.76       92.73      7.09 o
   3   8  11        1.89       -7.63      5.84 o
   4   8  11        2.91        8.00      6.68 o
  -4   9  11       31.31       33.74      9.28 o
  -3   9  11        7.78       13.55      6.54 o
  -2   9  11       14.96       22.27      6.46 o
  -1   9  11        4.18        6.46      5.16 o
   0   9  11        0.06        8.82      5.23 o
   1   9  11        1.09       -5.43      5.09 o
   2   9  11        0.69       -8.39      5.59 o
 -10   0  12        1.87       16.42     19.04 o
  -9   0  12       11.47       -1.90     15.95 o
  -8   0  12      209.37      229.29     36.07 o
  -7   0  12       16.21       12.30      9.89 o
  -6   0  12       57.28       60.91     11.20 o
  -5   0  12        3.55       -1.10      7.25 o
  -4   0  12       44.88       27.72     11.44 o
  -3   0  12     3360.77     3295.54     66.67 o
  -2   0  12     2064.57     1997.94     49.55 o
  -1   0  12        0.06       -6.28      6.57 o
   0   0  12        0.33       -0.99     10.22 o
   1   0  12        0.85        5.92      7.22 o
   2   0  12       11.53        9.34      7.27 o
   3   0  12      380.72      359.53     17.96 o
   4   0  12      713.61      668.02     24.80 o
   5   0  12        6.33        6.53      8.45 o
   6   0  12       56.54       48.02     15.03 o
   7   0  12      104.00       87.21     31.66 o
 -10   1  12        5.25        4.60      7.70 o
  -9   1  12      114.91      107.95     19.16 o
  -8   1  12       67.80       59.86     22.26 o
  -7   1  12        0.01       -5.96      6.24 o
  -6   1  12       31.13       33.31      7.17 o
  -5   1  12      445.93      438.55     14.52 o
  -4   1  12      397.44      368.46     14.17 o
  -3   1  12      727.92      716.56     17.56 o
  -2   1  12      302.89      284.71     10.97 o
  -1   1  12      168.33      152.98      8.17 o
   0   1  12        0.14        0.90      5.43 o
   1   1  12       37.16       40.94      6.26 o
   2   1  12       30.08       36.33      7.99 o
   3   1  12      195.27      195.97     10.02 o
   4   1  12        1.18       -5.57      5.10 o
   5   1  12       90.57      113.98      9.79 o
   6   1  12        3.75       -3.34      6.73 o
   7   1  12       41.57       44.49     14.02 o
 -10   2  12        8.72        7.31     10.59 o
  -9   2  12        1.67        6.98      8.03 o
  -8   2  12       27.12        6.93      7.07 o
  -7   2  12       25.78       34.80      6.12 o
  -6   2  12       25.71        8.59      6.37 o
  -5   2  12      438.04      451.80     15.53 o
  -4   2  12      566.69      553.85     18.94 o
  -3   2  12      330.85      367.24     12.49 o
  -2   2  12        2.34       -6.50      4.34 o
  -1   2  12      552.29      539.15     22.37 o
   0   2  12      348.56      330.99     13.88 o
   1   2  12      198.50      173.89     10.61 o
   2   2  12       71.69       65.16      6.75 o
   3   2  12        4.05       -4.12      4.83 o
   4   2  12       14.13        3.93      6.19 o
   5   2  12        0.13        4.30      6.43 o
   6   2  12       37.62       29.25      8.50 o
   7   2  12        8.61       21.87     11.27 o
  -9   3  12        1.83        0.40      9.60 o
  -8   3  12       17.05        3.49     12.54 o
  -7   3  12      315.55      288.99     12.93 o
  -6   3  12      348.26      343.46     12.00 o
  -5   3  12       28.75       38.49      5.77 o
  -4   3  12      255.66      271.32     13.42 o
  -3   3  12       51.92       50.97      8.85 o
  -2   3  12       86.30       84.93      9.38 o
  -1   3  12      833.83      817.96     16.28 o
   0   3  12      547.48      592.66     19.29 o
   1   3  12       34.04       25.22      4.79 o
   2   3  12      232.24      237.73     11.95 o
   3   3  12      539.12      534.32     15.65 o
   4   3  12       13.17        3.53      5.62 o
   5   3  12       77.58       90.24     14.30 o
   6   3  12       37.60       36.24      8.73 o
   7   3  12       34.21       42.78     13.96 o
  -9   4  12       13.86        1.28      9.64 o
  -8   4  12        8.22       14.05      9.75 o
  -7   4  12      148.42      147.17     18.05 o
  -6   4  12      175.40      176.74     10.75 o
  -5   4  12       90.39       77.13      8.07 o
  -4   4  12       24.46       19.15      5.38 o
  -3   4  12      113.12      112.40      6.85 o
  -2   4  12        0.26       -6.86      4.57 o
  -1   4  12      214.07      222.60     10.89 o
   0   4  12      464.75      459.61     15.49 o
   1   4  12      775.63      759.43     22.36 o
   2   4  12        1.44       -0.26      4.09 o
   3   4  12       13.81        6.86      5.15 o
   4   4  12        6.24        5.81      5.78 o
   5   4  12       24.81       16.37      7.43 o
   6   4  12        3.67       -0.39      7.15 o
  -8   5  12      287.80      315.32     21.05 o
  -7   5  12       26.14       25.66      9.13 o
  -6   5  12        0.53       -0.82      7.39 o
  -5   5  12       75.71       68.66      9.07 o
  -4   5  12       64.58       61.04      6.68 o
  -3   5  12       31.88       23.69      5.49 o
  -2   5  12       18.42       10.94      5.55 o
  -1   5  12      132.71      142.11     15.17 o
   0   5  12       14.83        9.12      7.40 o
   1   5  12      215.93      203.23     12.92 o
   2   5  12      148.17      170.32      9.86 o
   3   5  12      165.46      176.89      8.19 o
   4   5  12       15.37       14.99      5.70 o
   5   5  12       25.75       14.80      6.14 o
   6   5  12        6.72       14.50      7.18 o
  -8   6  12       54.91       47.10     20.89 o
  -7   6  12       43.27       45.17     10.17 o
  -6   6  12       63.04       50.39      9.92 o
  -5   6  12       10.97       12.26      6.49 o
  -4   6  12        4.29        2.25      5.66 o
  -3   6  12      165.88      158.31      8.50 o
  -2   6  12      149.19      151.94     12.69 o
  -1   6  12        1.12        3.25      7.55 o
   0   6  12      118.36       84.49     13.64 o
   1   6  12      105.19      126.69     15.14 o
   2   6  12        5.60       -1.53      9.59 o
   3   6  12       46.33       42.39      5.79 o
   4   6  12        8.48        7.20      6.00 o
   5   6  12        1.81       -2.42      5.89 o
  -7   7  12        3.28        1.98      8.20 o
  -6   7  12        1.34        0.98      7.36 o
  -5   7  12       28.24       23.17      7.44 o
  -4   7  12       40.07       24.44      7.47 o
  -3   7  12        4.05        0.57      5.25 o
  -2   7  12        2.12       -2.03      6.62 o
  -1   7  12       81.21       92.43     11.91 o
   0   7  12      116.02      140.37     19.41 o
   1   7  12       58.03       48.91     13.12 o
   2   7  12        0.14       -2.29      6.90 o
   3   7  12      119.76      116.07     10.09 o
   4   7  12       60.92       90.03      9.12 o
  -5   8  12        0.20       -1.68      6.89 o
  -4   8  12      166.03      172.61     12.02 o
  -3   8  12        0.38       -4.05      4.87 o
  -2   8  12        0.94        4.08      4.49 o
  -1   8  12       23.52       26.83      8.90 o
   0   8  12        1.78       -4.58      9.18 o
   1   8  12        2.53       -6.56     10.69 o
   2   8  12        5.62        3.50     11.16 o
  -2   9  12       21.05        8.29      9.35 o
  -1   9  12       36.47       35.21      6.63 o
  -9   1  13        5.25       -0.77     10.97 o
  -8   1  13        3.92        9.07      8.99 o
  -7   1  13        3.22        2.33      7.33 o
  -6   1  13       39.83       37.15      7.84 o
  -5   1  13      111.10      105.28      9.00 o
  -4   1  13      150.43      180.40     10.12 o
  -3   1  13      200.22      195.61      9.94 o
  -2   1  13       39.98       43.38      6.57 o
  -1   1  13        0.09        3.85      5.01 o
   0   1  13       89.02       68.69      7.28 o
   1   1  13        1.08        6.18      5.23 o
   2   1  13      194.59      193.69     18.70 o
   3   1  13       16.23       22.75      6.35 o
   4   1  13      139.75      155.87     11.39 o
   5   1  13        4.72       17.68      7.35 o
   6   1  13       37.29       48.00     11.21 o
  -9   2  13        7.56        0.12     11.47 o
  -8   2  13       12.98       16.79     13.49 o
  -7   2  13       28.44       29.09     10.10 o
  -6   2  13       52.76       51.19      8.42 o
  -5   2  13      143.27      172.84     11.51 o
  -4   2  13      228.18      247.92     11.26 o
  -3   2  13       12.32        9.39      5.34 o
  -2   2  13       68.84       70.71      7.00 o
  -1   2  13      232.46      241.98      9.88 o
   0   2  13      323.87      314.80     10.97 o
   1   2  13        7.64        8.15      6.86 o
   2   2  13      191.13      192.11     11.37 o
   3   2  13        8.32       -2.83      7.56 o
   4   2  13       44.13       37.53      7.68 o
   5   2  13       89.21       88.40     14.17 o
   6   2  13       90.26      104.92     13.76 o
  -9   3  13        5.39       15.92     10.03 o
  -8   3  13        0.05        1.72      7.92 o
  -7   3  13       13.80       27.03      6.62 o
  -6   3  13       80.28       95.81      8.47 o
  -5   3  13        7.20       13.30      6.15 o
  -4   3  13       45.68       54.05     13.93 o
  -3   3  13      133.74      137.53      9.00 o
  -2   3  13        0.02        6.67      8.55 o
  -1   3  13       39.35       22.93      5.64 o
   0   3  13       79.80       91.46      9.48 o
   1   3  13        3.85        1.32      4.63 o
   2   3  13        7.47        3.39      5.09 o
   3   3  13       32.88       36.47      6.71 o
   4   3  13        0.24        2.42      6.03 o
   5   3  13        5.23       -0.50      8.83 o
   6   3  13        1.78       -2.36      7.64 o
  -8   4  13       25.68       -6.86      8.74 o
  -7   4  13       86.77      101.68     13.02 o
  -6   4  13       66.78       71.79      8.37 o
  -5   4  13       39.82       31.72      6.67 o
  -4   4  13       57.35       62.11      7.30 o
  -3   4  13        4.43        8.89      4.49 o
  -2   4  13      277.46      259.09     14.21 o
  -1   4  13      189.01      189.77     12.11 o
   0   4  13      151.20      146.97     13.94 o
   1   4  13      248.07      263.08     31.00 o
   2   4  13        3.26        3.72      4.85 o
   3   4  13       44.79       34.15      6.39 o
   4   4  13       48.60       53.96      8.72 o
   5   4  13       95.84      107.46     10.79 o
  -8   5  13       34.05       53.56     12.58 o
  -7   5  13        0.01        7.91      8.60 o
  -6   5  13        7.43       -2.43      7.36 o
  -5   5  13       26.76       20.44      7.36 o
  -4   5  13       29.70       33.30      6.30 o
  -3   5  13        8.34        7.73      5.35 o
  -2   5  13        0.01        0.53      5.80 o
  -1   5  13       14.32       -2.14      7.69 o
   0   5  13      175.18      140.56     18.25 o
   1   5  13        1.43       -2.31      7.05 o
   2   5  13      107.04      135.88      9.87 o
   3   5  13        3.60       -7.43      6.02 o
   4   5  13        1.18       -6.28      5.95 o
   5   5  13        0.81        7.68      6.86 o
  -7   6  13       57.87       64.57     12.65 o
  -6   6  13        3.83        1.29      7.89 o
  -5   6  13       28.27       16.33      7.42 o
  -4   6  13        7.74       -1.03      7.24 o
  -3   6  13       11.05       11.04      5.36 o
  -2   6  13       58.64       72.91     12.11 o
  -1   6  13       57.20       57.65     16.42 o
   0   6  13       42.40       48.91     10.69 o
   1   6  13       25.41       40.12     10.13 o
   2   6  13       15.09       28.54      6.90 o
   3   6  13      170.89      176.82      9.48 o
   4   6  13       53.47       64.69      7.15 o
  -6   7  13       13.68       14.83      9.05 o
  -5   7  13        0.56       -3.69      6.87 o
  -4   7  13       19.51       19.57      6.97 o
  -3   7  13       22.05       16.33      5.94 o
  -2   7  13        7.16       -2.87      8.88 o
  -1   7  13        9.91       17.09     11.37 o
   0   7  13       65.55       51.49     13.86 o
   1   7  13        3.65       -6.56      9.71 o
   2   7  13        2.16        2.10     12.57 o
   3   7  13       14.17       19.93      5.87 o
  -3   8  13       20.23       12.84      6.61 o
  -2   8  13        2.62        5.29      5.38 o
  -1   8  13        0.09       21.75     13.93 o
   0   8  13       24.65        1.81     18.26 o
   1   8  13       21.40       43.75     16.05 o
  -9   0  14       14.23        6.43     19.52 o
  -8   0  14        0.93      -12.73     12.18 o
  -7   0  14        0.42      -14.12      9.41 o
  -6   0  14        1.88       -2.20     10.29 o
  -5   0  14       37.46       57.30     28.48 o
  -4   0  14       34.24       23.90     12.16 o
  -3   0  14      273.35      266.13     16.65 o
  -2   0  14      287.87      289.83     16.77 o
  -1   0  14      196.74      171.19     14.65 o
   0   0  14      720.01      708.35     33.69 o
   1   0  14       20.33       29.95      9.57 o
   2   0  14       42.51       49.23     10.44 o
   3   0  14      200.15      179.18     15.63 o
   4   0  14      354.20      372.37     20.81 o
   5   0  14       26.08       34.54     16.54 o
  -9   1  14        3.70       -1.38     12.54 o
  -8   1  14       12.07       10.97     10.27 o
  -7   1  14       14.36        5.45      7.85 o
  -6   1  14        0.00        2.70      6.60 o
  -5   1  14       90.82       86.27      9.26 o
  -4   1  14        1.26        2.92      5.82 o
  -3   1  14       29.41       31.31      6.88 o
  -2   1  14       39.78       27.58      6.49 o
  -1   1  14       58.11       60.84      7.27 o
   0   1  14       55.95       56.40      7.51 o
   1   1  14        0.26       -1.68      5.48 o
   2   1  14       23.21       24.09      6.58 o
   3   1  14      120.75      113.94      9.76 o
   4   1  14        0.54        4.40      6.95 o
   5   1  14       30.87       22.34      9.18 o
  -8   2  14        7.73       -7.31     18.41 o
  -7   2  14        7.10      -10.39      8.02 o
  -6   2  14       50.48       64.35      9.18 o
  -5   2  14       16.43        2.59      6.60 o
  -4   2  14      318.55      312.07     13.62 o
  -3   2  14        0.15        3.89      5.88 o
  -2   2  14       74.27       76.94      8.56 o
  -1   2  14      281.32      270.49     14.75 o
   0   2  14      118.69      122.97      8.25 o
   1   2  14       42.80       44.34      6.46 o
   2   2  14      558.71      531.54     28.24 o
   3   2  14      127.36      137.15     10.76 o
   4   2  14       18.87       26.27      7.69 o
   5   2  14       30.29       20.78      7.88 o
  -8   3  14       10.12       -3.62     10.82 o
  -7   3  14       19.75        6.44     10.04 o
  -6   3  14        1.20       -7.99      6.59 o
  -5   3  14        0.36       21.52      7.01 o
  -4   3  14       15.09       14.58      6.63 o
  -3   3  14       61.45       59.36      7.80 o
  -2   3  14        5.56        4.01      5.20 o
  -1   3  14        8.36       -1.90      4.88 o
   0   3  14       59.60       51.80      6.39 o
   1   3  14      306.26      276.92     11.49 o
   2   3  14        5.86       15.31      6.76 o
   3   3  14        3.91        2.22      5.93 o
   4   3  14       73.55       63.67      8.69 o
   5   3  14       18.32       40.89      8.94 o
  -7   4  14        6.91       -9.48      6.87 o
  -6   4  14       20.13       26.39      6.33 o
  -5   4  14       26.59       11.30      7.72 o
  -4   4  14      269.15      289.40     20.63 o
  -3   4  14        0.90        0.37      5.44 o
  -2   4  14        0.24       -0.41      4.80 o
  -1   4  14       38.56       23.82      5.16 o
   0   4  14      309.32      306.23     12.10 o
   1   4  14       91.72       90.04      8.08 o
   2   4  14       76.83       78.66      7.47 o
   3   4  14       42.08       42.59      8.50 o
   4   4  14        7.82       10.71      7.49 o
  -7   5  14       11.12        7.03      9.43 o
  -6   5  14        7.20        4.18      7.65 o
  -5   5  14        0.43        3.45      6.33 o
  -4   5  14       43.44       38.30      6.53 o
  -3   5  14       12.43        9.59      5.16 o
  -2   5  14       93.40       83.03      6.80 o
  -1   5  14       24.84       28.73     14.22 o
   0   5  14       66.90       56.28     15.73 o
   1   5  14       48.05       44.02     21.15 o
   2   5  14        2.28        0.57      4.86 o
   3   5  14       54.70       41.60      8.22 o
   4   5  14        0.17        0.91      6.75 o
  -6   6  14       24.59       14.13      9.07 o
  -5   6  14        0.16      -10.06      6.71 o
  -4   6  14        0.05       -2.30      5.94 o
  -3   6  14       52.25       60.26      7.02 o
  -2   6  14       43.71       58.62      8.18 o
  -1   6  14       22.99       16.24      9.03 o
   0   6  14      245.44      244.66     15.65 o
   1   6  14       14.89        2.87      7.99 o
   2   6  14       11.99       10.47      8.43 o
  -4   7  14        1.45        8.97      7.08 o
  -3   7  14        1.86        0.41      5.64 o
  -2   7  14        9.41        1.80     11.19 o
  -1   7  14        0.76      -14.60      9.94 o
   0   7  14       10.27       12.35     23.83 o
   1   7  14       14.65       25.00     13.44 o
  -8   1  15        1.11       -4.21     10.17 o
  -7   1  15        3.33       -4.80     11.06 o
  -6   1  15        0.05      -10.58      7.05 o
  -5   1  15       12.15        4.88      6.62 o
  -4   1  15        8.51        4.78      6.41 o
  -3   1  15       51.60       45.97      7.24 o
  -2   1  15        5.48        9.93      6.16 o
  -1   1  15      111.41      127.35      9.51 o
   0   1  15        8.62        7.41      5.98 o
   1   1  15        0.42        1.76      5.75 o
   2   1  15        9.01        6.09      6.39 o
   3   1  15       41.63       19.87      7.76 o
   4   1  15       20.29       21.32      7.95 o
  -7   2  15       32.87       32.75      9.88 o
  -6   2  15       34.15       35.86      8.49 o
  -5   2  15       26.69       31.16      7.91 o
  -4   2  15        2.42        3.00      6.09 o
  -3   2  15       10.99        9.53      6.57 o
  -2   2  15      230.74      248.54     12.56 o
  -1   2  15        1.48        5.33      5.93 o
   0   2  15        5.70        1.59      5.78 o
   1   2  15        6.93        9.47      6.11 o
   2   2  15        1.55       -1.82      5.95 o
   3   2  15       28.81       37.25      8.09 o
   4   2  15        4.27       15.04      7.68 o
  -7   3  15        3.61      -13.14      9.75 o
  -6   3  15        8.57        9.80      7.70 o
  -5   3  15        9.33        7.88      7.06 o
  -4   3  15       18.35       21.29      7.55 o
  -3   3  15        3.80       15.20      6.57 o
  -2   3  15        4.43        1.20      5.46 o
  -1   3  15        2.85        4.41      5.56 o
   0   3  15       60.71       60.37      7.92 o
   1   3  15       25.80       28.63      7.51 o
   2   3  15       23.36       18.74      6.93 o
   3   3  15       35.00       14.81      6.74 o
   4   3  15       16.75       17.27      7.85 o
  -6   4  15        0.01       -8.32      7.30 o
  -5   4  15        0.43       -7.45      6.39 o
  -4   4  15       41.19       47.39      8.60 o
  -3   4  15        4.06        6.52      6.21 o
  -2   4  15        2.11        8.60      5.81 o
  -1   4  15       51.50       42.23      6.04 o
   0   4  15       12.48       15.37      5.35 o
   1   4  15        0.00        2.29      5.30 o
   2   4  15        0.00        0.52      5.97 o
   3   4  15        1.86       -6.18      7.17 o
  -5   5  15       15.29       15.50      9.07 o
  -4   5  15        8.03       -6.46      6.56 o
  -3   5  15        6.67        6.30      6.13 o
  -2   5  15       37.77       30.15      8.10 o
  -1   5  15       22.00       21.11      8.30 o
   0   5  15       29.54       26.87     14.82 o
   1   5  15       23.90        6.30     19.16 o
   2   5  15       32.71       33.69      6.49 o
  -4   6  15        5.98       12.75      6.45 o
  -3   6  15        2.45        2.11      5.41 o
  -2   6  15       51.39       43.94      7.14 o
  -1   6  15       11.75       17.18      9.33 o
   0   6  15        6.84        7.24     17.32 o
  -7   0  16       19.96       31.36     15.30 o
  -6   0  16       26.96       56.19     14.92 o
  -5   0  16       48.63       57.46     13.74 o
  -4   0  16      244.70      296.18     22.87 o
  -3   0  16       18.64       23.42     10.21 o
  -2   0  16       80.04       75.80     14.15 o
  -1   0  16       39.08       51.98     10.76 o
   0   0  16       16.91       11.86     10.08 o
   1   0  16       33.00       28.32     10.68 o
   2   0  16        1.43       -9.59      9.68 o
   3   0  16        0.88       -4.19     10.98 o
  -6   1  16       94.79      128.80     13.01 o
  -5   1  16        1.91        8.16      7.68 o
  -4   1  16        4.09        5.30      7.09 o
  -3   1  16        1.31       -2.20      6.25 o
  -2   1  16        1.92        3.51      6.49 o
  -1   1  16       28.65       34.78      7.20 o
   0   1  16       25.75       25.10      7.53 o
   1   1  16      178.58      191.23     13.27 o
   2   1  16        4.18        1.10      6.99 o
   3   1  16        0.02        6.28      7.57 o
  -6   2  16       33.07       39.54     15.88 o
  -5   2  16       13.39       12.42      7.17 o
  -4   2  16      126.82      113.88     10.68 o
  -3   2  16      153.40      148.52     11.58 o
  -2   2  16       22.62       26.06      7.14 o
  -1   2  16        1.12       -0.65      6.25 o
   0   2  16       79.62       67.46      8.42 o
   1   2  16        1.96       -2.02      6.32 o
   2   2  16        0.78        5.34      6.79 o
   3   2  16       15.43       17.64      7.52 o
  -6   3  16       55.96       63.77     11.70 o
  -5   3  16       21.20       24.52      8.34 o
  -4   3  16        5.44       -5.54      7.02 o
  -3   3  16       20.33       12.82      7.24 o
  -2   3  16       14.46       29.32      7.15 o
  -1   3  16       56.67       48.01      7.60 o
   0   3  16        0.07        1.11      5.87 o
   1   3  16       16.31       22.62      6.65 o
   2   3  16        0.11        6.73      6.56 o
  -5   4  16        0.06        2.30      7.46 o
  -4   4  16        2.06        9.00      7.27 o
  -3   4  16        3.15       -9.16      6.25 o
  -2   4  16       17.67       12.58      7.01 o
  -1   4  16        3.90        2.51      5.72 o
   0   4  16       92.10      124.81      9.10 o
   1   4  16       41.59       44.99      7.46 o
  -3   5  16       71.03       69.24      8.75 o
  -2   5  16       81.50       62.88      7.56 o
  -1   5  16        1.88        1.97      8.48 o
  -5   1  17        4.29        5.79      8.14 o
  -4   1  17        0.77       -0.45      6.95 o
  -3   1  17       12.65        8.58      7.12 o
  -2   1  17        0.02        3.09      6.86 o
  -1   1  17       15.21       16.06      7.69 o
   0   1  17        7.78       17.23      7.79 o
   1   1  17       18.34        2.76      7.28 o
  -4   2  17       11.61       22.28      7.99 o
  -3   2  17        1.39       -2.45      6.89 o
  -2   2  17        2.48        6.23      6.90 o
  -1   2  17        4.76        7.98      7.11 o
   0   2  17        9.45        8.04      7.13 o
  -3   3  17        7.57        3.13      7.36 o
  -2   3  17       22.34       16.38      7.30 o
  -1   3  17       29.02       28.55      7.49 o
 
